# Supplementary material for: Changes in DNA methylation associated with a specific mode of delivery: a pilot study
Source: Front Med (Lausanne). 2024 Jan 18;11:1291429. doi: 10.3389/fmed.2024.1291429 (PMC10835804; doi:10.3389/fmed.2024.1291429)
Supplement: Supplementary file 2 [file Table_2.XLSX]

## Sheet: DifferentialMethylation_A.sorte
ID	chr	start	end	strand	pvalue	qvalue	meth.diff
2958	chr4	4344559	4344559	+	9.32587340685131e-15	1.0757976427676198e-11	-50.5139851781018
4063	chr8	27769890	27769890	+	1.0547118733939e-14	1.2033508955938598e-11	-49.0745267863379
195	chr1	110257069	110257069	+	1.11022302462516e-16	1.73620701722367e-13	-48.2942830365511
1034	chr12	129787701	129787701	+	5.846079176308189e-11	2.58733364397041e-08	-47.0656730321379
2998	chr4	10089763	10089763	+	1.11022302462516e-16	1.73620701722367e-13	-46.9528684566351
3355	chr6	3003775	3003775	+	5.55111512312578e-16	7.85146358702714e-13	-46.1309523809524
1347	chr15	26017504	26017504	+	1.10467190950203e-13	1.02573705898603e-10	-46.0555264536406
1035	chr12	129787704	129787704	+	2.74723466198168e-10	9.43578745528747e-08	-45.5172413793103
3473	chr6	32443819	32443819	+	1.11022302462516e-16	1.73620701722367e-13	-45.4106858054227
2781	chr3	38644261	38644261	+	4.44089209850063e-16	6.37775303039532e-13	-44.8014087262767
693	chr11	1972918	1972918	+	6.66133814775094e-16	9.31955750154358e-13	-44.7082596615307
3420	chr6	29701563	29701563	+	1.30562227695918e-13	1.19350725997493e-10	-44.680412371134
421	chr10	6178388	6178388	+	7.882583474838611e-15	9.18695565068972e-12	-44.1423604404095
1506	chr16	23889970	23889970	+	8.118505867571459e-12	4.764787849380731e-09	-43.9523809523809
1230	chr14	50413230	50413230	+	7.771561172376101e-16	1.0745162775303599e-12	-43.4237288135593
2675	chr22	42505840	42505840	+	1.11022302462516e-16	1.73620701722367e-13	-43.3195592286501
76	chr1	18684587	18684587	+	1.0769163338864e-14	1.2261022434705599e-11	-43.2087406555492
1928	chr18	43925953	43925953	+	1.33226762955019e-15	1.76802188368333e-12	-43.1298872753123
3642	chr6	170778599	170778599	+	5.55111512312578e-16	7.85146358702714e-13	-42.1904906577548
4338	chrX	100547595	100547595	+	1.11022302462516e-16	1.73620701722367e-13	-42.0826709062003
3266	chr5	135188213	135188213	+	3.13971071363994e-13	2.65670373203224e-10	-42.013005371784
1092	chr13	50252564	50252564	+	2.2204460492503099e-16	3.3264497276895997e-13	-41.9571428571429
1290	chr14	100434760	100434760	+	1.34670052887031e-12	9.76867997267671e-10	-41.9290850483511
1301	chr14	101829102	101829102	+	2.1094237467878e-15	2.7027010654113797e-12	-41.8888888888889
1333	chr14	106597949	106597949	+	2.75786171677339e-10	9.46748548727626e-08	-41.8343653250774
3221	chr5	72448844	72448844	+	2.0206059048177802e-14	2.1839350390954297e-11	-41.7948416891707
903	chr12	5497193	5497193	+	2.2204460492503103e-15	2.82889045515653e-12	-41.7746913580247
3572	chr6	158799140	158799140	+	1.0318412790866199e-12	7.72556456546789e-10	-41.7371686407219
196	chr1	110283785	110283785	+	4.44089209850063e-16	6.37775303039532e-13	-41.7241379310345
4123	chr8	135039273	135039273	+	1.5543122344752201e-15	2.03379457747051e-12	-41.5678524374177
2182	chr2	25920358	25920358	+	2.45204967441737e-11	1.23333972893177e-08	-41.2878787878788
1501	chr16	20550099	20550099	+	3.13160608556018e-12	2.0587759075709303e-09	-41.2698412698413
4079	chr8	47326924	47326924	+	1.11022302462516e-16	1.73620701722367e-13	-41.0717342920733
2865	chr3	157307421	157307421	+	8.07132138902489e-14	7.730443326150719e-11	-41.0293303818484
3530	chr6	53515482	53515482	+	2.91643376115758e-11	1.43363859215139e-08	-40.9811985898942
453	chr10	30993403	30993403	+	3.2676084060767594e-11	1.57707194975705e-08	-40.9709618874773
2258	chr2	112264992	112264992	+	8.994924138860941e-09	1.51296846852789e-06	-40.8496732026144
2838	chr3	126947702	126947702	+	1.11022302462516e-16	1.73620701722367e-13	-40.6666666666667
654	chr10	134837577	134837577	+	8.737455203799981e-14	8.306760287347519e-11	-40.5525846702317
3204	chr5	34503352	34503352	+	1.1896261753463498e-11	6.626464611538681e-09	-40.4136064940085
1789	chr17	48605780	48605780	+	1.5543122344752201e-15	2.03379457747051e-12	-40.3720930232558
2605	chr22	16870425	16870425	+	1.5543122344752201e-15	2.03379457747051e-12	-40.2260751317355
3072	chr4	181471437	181471437	+	1.11022302462516e-16	1.73620701722367e-13	-40.1158972377825
1074	chr13	28110062	28110062	+	3.33066907387547e-16	4.873761027279409e-13	-39.9575848303393
2818	chr3	87643214	87643214	+	3.33066907387547e-16	4.873761027279409e-13	-39.9188514357054
2190	chr2	33931616	33931616	+	8.881784197001249e-16	1.21376813474527e-12	-39.8847873872508
2590	chr21	47574798	47574798	+	5.39002176225267e-12	3.34001853758775e-09	-39.5730706075534
2354	chr2	236812620	236812620	+	1.11022302462516e-14	1.2613718766071299e-11	-39.5242364090414
2787	chr3	44006666	44006666	+	4.36084299781925e-08	5.06980173038592e-06	-39.4216133942161
2724	chr22	50473961	50473961	+	6.66133814775094e-16	9.31955750154358e-13	-39.1385005203384
3328	chr5	179680172	179680172	+	1.88737914186277e-15	2.43897325453882e-12	-39.1358641358641
2910	chr3	197225660	197225660	+	1.33226762955019e-14	1.4966954228941002e-11	-39.0832419348739
848	chr11	125060910	125060910	+	1.92379445707047e-11	1.00033042190037e-08	-38.9989572471324
3050	chr4	110866508	110866508	+	8.83737527601625e-14	8.39586110434862e-11	-38.9706304960055
2713	chr22	49407323	49407323	+	8.722897959501101e-10	2.40620540025168e-07	-38.9112550323823
331	chr1	238500019	238500019	+	8.33566549118814e-12	4.87112982723225e-09	-38.8227513227513
3449	chr6	31088241	31088241	+	1.11022302462516e-16	1.73620701722367e-13	-38.7255594817432
4199	chr9	735088	735088	+	4.9960036108132e-14	4.97499907802988e-11	-38.7061403508772
1096	chr13	64849082	64849082	+	3.82404108378864e-10	1.2386583975737e-07	-38.6850942908809
1291	chr14	100484508	100484508	+	9.3574592519019e-11	3.83458458034552e-08	-38.6558389796732
588	chr10	131400087	131400087	+	7.771561172376101e-16	1.0745162775303599e-12	-38.4941308718303
1181	chr13	114220777	114220777	+	3.51692008848659e-11	1.67560325910377e-08	-38.3600549702245
4087	chr8	62497607	62497607	+	1.5596401947704002e-10	5.89990807387366e-08	-38.3546358287685
3884	chr7	134002710	134002710	+	5.6296078909667793e-11	2.5025694215186e-08	-38.2895365504061
79	chr1	19176908	19176908	+	7.39963645912667e-13	5.736231208152901e-10	-38.2769726247987
1385	chr15	70186171	70186171	+	4.29220370357086e-09	8.54894486581868e-07	-38.2352941176471
1551	chr16	69967731	69967731	+	1.0547118733939e-13	9.837310696073779e-11	-38.0782824286543
3460	chr6	31458507	31458507	+	4.86277684785819e-14	4.8512501752418095e-11	-38.0204600247605
363	chr1	248568960	248568960	+	1.57651669496772e-14	1.7421856329826897e-11	-37.9719551476109
737	chr11	12229115	12229115	+	3.33066907387547e-16	4.873761027279409e-13	-37.9432308582106
2039	chr19	15082411	15082411	+	3.3969160817548495e-11	1.62874242312645e-08	-37.9099296610944
3802	chr7	51192320	51192320	+	3.28626015289046e-14	3.39475485863498e-11	-37.8960825495389
1243	chr14	69170134	69170134	+	2.71524469575013e-10	9.34724847959023e-08	-37.8599661208357
236	chr1	154880385	154880385	+	1.0892620139202299e-11	6.1567952975272505e-09	-37.8092986603625
2036	chr19	14038791	14038791	+	1.06900044372082e-11	6.0561734761925e-09	-37.7410870835769
2104	chr19	54655647	54655647	+	4.05759870147904e-11	1.89291549564603e-08	-37.6943005181347
1095	chr13	64808659	64808659	+	7.50838169416568e-10	2.1429858074735e-07	-37.6799464345497
1009	chr12	124249319	124249319	+	1.02140518265514e-14	1.1683030867926001e-11	-37.6572728538929
2695	chr22	46858686	46858686	+	1.11688436277291e-13	1.03636629570208e-10	-37.6331268948719
2516	chr20	62383796	62383796	+	1.11022302462516e-15	1.4908827733422899e-12	-37.6320926162752
917	chr12	12209147	12209147	+	4.88498130835069e-15	5.94397414054723e-12	-37.5966798717223
1932	chr18	46501069	46501069	+	2.49955611764108e-12	1.6921291429382702e-09	-37.5311548047632
3207	chr5	36502817	36502817	+	2.04985473040153e-10	7.41340676380759e-08	-37.5278073314634
2634	chr22	22757847	22757847	+	5.2180482157382405e-15	6.32084955411787e-12	-37.4650139944022
3278	chr5	138259443	138259443	+	4.21884749357559e-15	5.1729380283201895e-12	-37.4200050390527
3423	chr6	29840936	29840936	+	7.81708031638573e-13	6.03049427784872e-10	-37.3973395026027
2160	chr2	9554254	9554254	+	6.21974349801491e-09	1.13820524141337e-06	-37.3911792215267
1485	chr16	5590625	5590625	+	3.02267988416816e-10	1.02176197590563e-07	-37.3106060606061
3641	chr6	170765619	170765619	+	4.44089209850063e-16	6.37775303039532e-13	-37.2916011324316
1287	chr14	100057672	100057672	+	8.59978754874646e-13	6.55958275133145e-10	-37.2713602187286
2448	chr20	31367078	31367078	+	3.8746783559418e-14	3.9528496545655594e-11	-37.233560090703
4112	chr8	126619203	126619203	+	3.33066907387547e-16	4.873761027279409e-13	-37.2051351841771
641	chr10	134793832	134793832	+	4.44089209850063e-16	6.37775303039532e-13	-37.1598012502004
294	chr1	213779195	213779195	+	7.826628234397499e-12	4.62051581523317e-09	-37.1365476628634
1079	chr13	32888709	32888709	+	7.7715611723761e-15	9.07709093437678e-12	-37.1268001404988
1292	chr14	100752436	100752436	+	1.11022302462516e-16	1.73620701722367e-13	-37.094050174167
3369	chr6	5951137	5951137	+	1.94302152145553e-09	4.55658134478054e-07	-37.0664087685364
2866	chr3	158962641	158962641	+	2.37408315229004e-10	8.38049927609044e-08	-37.0454545454545
131	chr1	41352544	41352544	+	6.94999613415348e-12	4.175801257095061e-09	-37.0199692780338
1171	chr13	113731990	113731990	+	6.66133814775094e-16	9.31955750154358e-13	-36.979259523385
3232	chr5	78065875	78065875	+	2.2204460492503099e-16	3.3264497276895997e-13	-36.9683990421908
3310	chr5	174082558	174082558	+	1.15799592137478e-11	6.48440463296002e-09	-36.9605623331418
1180	chr13	114214222	114214222	+	2.2204460492503099e-16	3.3264497276895997e-13	-36.9146005509642
3434	chr6	29973925	29973925	+	1.76858527822787e-13	1.57576549745178e-10	-36.8551442728068
2076	chr19	43878867	43878867	+	2.27555485565745e-09	5.1663762434951e-07	-36.8486562942009
255	chr1	162511529	162511529	+	5.79980508064182e-13	4.61626374763891e-10	-36.8445337096949
4003	chr8	1398661	1398661	+	5.55111512312578e-16	7.85146358702714e-13	-36.8324829931973
2971	chr4	7467540	7467540	+	1.26365584662835e-12	9.23305430906634e-10	-36.7914681189018
979	chr12	114254859	114254859	+	1.1272760502834e-11	6.3346468297474e-09	-36.7913385826772
1217	chr14	22521050	22521050	+	2.18680629160417e-12	1.5052365077208902e-09	-36.7620317614256
405	chr10	3500497	3500497	+	2.47649900586566e-10	8.66635275053493e-08	-36.6937978961397
3292	chr5	149590568	149590568	+	1.11022302462516e-16	1.73620701722367e-13	-36.68671975519
1803	chr17	64727631	64727631	+	1.8318679906315102e-14	1.9998921458370798e-11	-36.6749253541706
207	chr1	146515238	146515238	+	2.8562485709926497e-11	1.4089115242453e-08	-36.670851642603
2323	chr2	211457261	211457261	+	4.46309655899313e-14	4.4938975562833494e-11	-36.65757693806
3568	chr6	154807270	154807270	+	1.39332989590457e-13	1.26854579665829e-10	-36.6435051148427
3680	chr7	893406	893406	+	2.91877633173954e-13	2.48216441005423e-10	-36.5784759542511
226	chr1	146550326	146550326	+	1.11022302462516e-16	1.73620701722367e-13	-36.5257866319121
3407	chr6	25882633	25882633	+	3.5527136788005e-15	4.39997886248764e-12	-36.5133037694013
3807	chr7	57324754	57324754	+	4.76285677564192e-14	4.7638494371996595e-11	-36.5090566925429
2820	chr3	108099780	108099780	+	4.88498130835069e-15	5.94397414054723e-12	-36.3862636173436
380	chr10	1623733	1623733	+	1.41564537869954e-12	1.02032109291922e-09	-36.3739914570479
2081	chr19	45844650	45844650	+	9.99200722162641e-15	1.1453235287550799e-11	-36.3416629480887
1077	chr13	31362576	31362576	+	4.76285677564192e-14	4.7638494371996595e-11	-36.213251820552
3561	chr6	146076432	146076432	+	2.2204460492503103e-15	2.82889045515653e-12	-36.2120457939273
310	chr1	228482010	228482010	+	2.9976021664879203e-15	3.74674596001143e-12	-36.2012987012987
3783	chr7	36973493	36973493	+	7.39519556702817e-13	5.73442983082477e-10	-36.1988304093567
2174	chr2	20665887	20665887	+	1.68412446210908e-08	2.45337468565105e-06	-36.1170041787207
532	chr10	102773013	102773013	+	1.4432899320127e-14	1.6140560363256898e-11	-36.0606060606061
1266	chr14	89794530	89794530	+	2.24698037953885e-12	1.54078254427832e-09	-35.964596459646
2094	chr19	49512857	49512857	+	1.4432899320127001e-15	1.90601839101941e-12	-35.951743481864
3559	chr6	138745298	138745298	+	5.44921441303359e-10	1.6518800373905e-07	-35.9490710666493
2816	chr3	78955271	78955271	+	7.072276098085691e-10	2.04393034820567e-07	-35.9477124183006
2079	chr19	45363253	45363253	+	4.2611503214828903e-10	1.35353583182736e-07	-35.9475421226333
2488	chr20	59618023	59618023	+	1.53965729055017e-12	1.10273972160464e-09	-35.9154929577465
3709	chr7	1333909	1333909	+	1.7535861651651898e-11	9.25146289184096e-09	-35.8932542624166
825	chr11	111287344	111287344	+	8.28226376370367e-14	7.912890557877319e-11	-35.8527131782946
3931	chr7	155338549	155338549	+	1.08217491412432e-07	1.0082695608722e-05	-35.8438702583837
2868	chr3	159501672	159501672	+	4.6448866974913006e-10	1.45226534949875e-07	-35.8157849683273
1997	chr19	2465737	2465737	+	6.527400842060159e-11	2.83422338983234e-08	-35.7843137254902
2054	chr19	18699167	18699167	+	1.72843617196605e-08	2.50191357021385e-06	-35.6945085371481
1026	chr12	129277164	129277164	+	5.55111512312578e-16	7.85146358702714e-13	-35.6756967604782
2792	chr3	45984300	45984300	+	1.50990331349021e-14	1.67540776452712e-11	-35.6671381423857
3452	chr6	31101425	31101425	+	1.2921996805914698e-11	7.121070284252081e-09	-35.6435643564356
2463	chr20	42739904	42739904	+	1.9240165016753998e-13	1.70026838166062e-10	-35.6368863334808
3725	chr7	2309354	2309354	+	8.8643203888239e-11	3.66167188983367e-08	-35.6102003642987
303	chr1	225566708	225566708	+	9.73665592596262e-13	7.33992751380499e-10	-35.5461075144136
1865	chr17	79920300	79920300	+	5.78824954633461e-09	1.07818214871314e-06	-35.5263157894737
210	chr1	146549477	146549477	+	3.4503210288860904e-09	7.20207821092879e-07	-35.5072463768116
1226	chr14	31727546	31727546	+	5.8564264548977e-13	4.65996127246199e-10	-35.4989384288747
3180	chr5	6906424	6906424	+	1.15130127653629e-13	1.0657462899258901e-10	-35.4323308270677
1357	chr15	41100358	41100358	+	6.29607477264926e-13	4.97326449424842e-10	-35.3620066169116
2723	chr22	50473928	50473928	+	1.04723407723384e-09	2.79155686813852e-07	-35.3221145673976
2702	chr22	48310843	48310843	+	2.70270472668699e-11	1.34320179633689e-08	-35.3116246498599
3889	chr7	135458545	135458545	+	2.30257934941136e-09	5.21069800320473e-07	-35.2921674264401
2837	chr3	126946338	126946338	+	1.5694112676101199e-12	1.12100513683968e-09	-35.2813852813853
1598	chr16	86417890	86417890	+	1.2021306172727e-10	4.75058095536799e-08	-35.2480852480852
183	chr1	108656210	108656210	+	2.6956215037898797e-12	1.8072436694808501e-09	-35.2369276387067
4299	chr9	137016821	137016821	+	2.8495827919528004e-10	9.72197819355807e-08	-35.2173913043478
1436	chr15	101483002	101483002	+	1.3134382470525499e-11	7.2245129030395906e-09	-35.2079796264856
4263	chr9	130908043	130908043	+	3.95461441371481e-12	2.54010635613062e-09	-35.1988174427199
2973	chr4	7513497	7513497	+	2.7402480284877103e-10	9.41776201056266e-08	-35.1762390409733
1813	chr17	72240681	72240681	+	6.2172489379008806e-15	7.40537339553906e-12	-35.1731930983528
3567	chr6	153026099	153026099	+	1.3271828080974e-11	7.285691321972291e-09	-35.1592274400878
286	chr1	205713138	205713138	+	2.53208010114747e-09	5.61741502544884e-07	-35.1518184851518
3707	chr7	1315946	1315946	+	4.33224456308778e-10	1.3720958102686e-07	-35.1241351241351
3375	chr6	13296241	13296241	+	6.758393844563669e-11	2.9125767585687e-08	-35.0798959494612
1249	chr14	71921575	71921575	+	4.18554080283684e-14	4.2428169116558193e-11	-35.0732600732601
4209	chr9	15527568	15527568	+	7.771561172376101e-16	1.0745162775303599e-12	-35.0685034628124
427	chr10	8662406	8662406	+	5.695099947189419e-11	2.5289646962398e-08	-35.0513573000734
3937	chr7	155788240	155788240	+	2.76445533131664e-14	2.9067178878261496e-11	-35.0281053209923
1772	chr17	37185846	37185846	+	4.39315250844174e-13	3.59490527538092e-10	-34.9385020865363
3280	chr5	138299629	138299629	+	1.7119639039719899e-13	1.5303513115538002e-10	-34.9082364894901
3181	chr5	7684831	7684831	+	3.99680288865056e-15	4.92520381883213e-12	-34.9044785468212
3197	chr5	20616335	20616335	+	5.6600391040717594e-11	2.51527159730818e-08	-34.8734269827334
991	chr12	118326791	118326791	+	2.0905499553691698e-12	1.4493072487567601e-09	-34.8343245539507
3865	chr7	112728053	112728053	+	8.52802601869485e-08	8.41737311072472e-06	-34.798743933771
2690	chr22	44689290	44689290	+	3.51940698806175e-14	3.6149186407453597e-11	-34.7973336200409
1332	chr14	106512604	106512604	+	8.149037000748649e-12	4.7754633200178405e-09	-34.7965670692943
2472	chr20	46680870	46680870	+	6.82656708939078e-10	1.98691041473157e-07	-34.7963571970655
4080	chr8	48044604	48044604	+	3.33066907387547e-16	4.873761027279409e-13	-34.7619047619048
182	chr1	108656156	108656156	+	1.57795998489973e-12	1.12592366442586e-09	-34.75935828877
3468	chr6	32191456	32191456	+	2.2204460492503099e-16	3.3264497276895997e-13	-34.7498405704679
1317	chr14	105210206	105210206	+	7.771561172376101e-16	1.0745162775303599e-12	-34.7006802721088
3119	chr5	424652	424652	+	5.45104525961904e-08	6.00061251776315e-06	-34.6674876847291
819	chr11	94781513	94781513	+	8.55769604402035e-07	4.64101209334244e-05	-34.644460193716
4062	chr8	27767170	27767170	+	1.3251622021925899e-12	9.63049948229985e-10	-34.632374374958
736	chr11	11375573	11375573	+	2.2204460492503099e-16	3.3264497276895997e-13	-34.6253455550706
2257	chr2	111982855	111982855	+	1.53245004463898e-08	2.28301181244845e-06	-34.5986918515802
3262	chr5	133847650	133847650	+	2.2204460492503099e-16	3.3264497276895997e-13	-34.546129899533
2782	chr3	39582924	39582924	+	5.99131855238966e-12	3.6731263249776204e-09	-34.5432256689052
3503	chr6	34123877	34123877	+	2.29150032282632e-13	1.9918729727561e-10	-34.5254380822096
3321	chr5	178199558	178199558	+	4.4651915498406006e-10	1.40679991206436e-07	-34.4505160898603
3464	chr6	31637807	31637807	+	2.2204460492503099e-16	3.3264497276895997e-13	-34.4269924374636
1555	chr16	70700363	70700363	+	3.4416913763379904e-15	4.26833457732478e-12	-34.4117647058824
3279	chr5	138266545	138266545	+	6.53810339201755e-13	5.14045690900235e-10	-34.4019177636925
3662	chr7	794576	794576	+	1.23456800338317e-13	1.13699657798725e-10	-34.3524475524476
3188	chr5	9921027	9921027	+	1.33892896769794e-13	1.2218919568465801e-10	-34.3456398041551
242	chr1	158055970	158055970	+	1.69063110178058e-08	2.46007478541389e-06	-34.2984934086629
2473	chr20	49227989	49227989	+	9.992007221626409e-16	1.35319974922413e-12	-34.2858709960509
230	chr1	146694980	146694980	+	3.33066907387547e-16	4.873761027279409e-13	-34.274322169059
798	chr11	70562738	70562738	+	3.93907129137006e-13	3.25770309998401e-10	-34.2738252308941
1457	chr16	1012749	1012749	+	1.7998997847712402e-09	4.28923497245342e-07	-34.2592592592593
3851	chr7	98473211	98473211	+	1.02557884407162e-09	2.7435519409678e-07	-34.2575187969925
3249	chr5	128206594	128206594	+	3.87247478528252e-09	7.88931727705478e-07	-34.2564399980668
1577	chr16	84059454	84059454	+	3.24443805155283e-11	1.56700595306314e-08	-34.2466787439614
3	chr1	786994	786994	+	1.20015108961979e-13	1.1094493203726101e-10	-34.2462644882
2537	chr21	42899369	42899369	+	1.09359948874399e-08	1.76104912987057e-06	-34.2319212665811
3854	chr7	101712396	101712396	+	9.43956024457293e-12	5.434145966609151e-09	-34.2123287671233
2798	chr3	53230324	53230324	+	4.07181577344318e-09	8.20349242980435e-07	-34.1981368326154
2231	chr2	97441265	97441265	+	9.22371290457136e-10	2.51794198278989e-07	-34.1702093526911
1212	chr13	114900097	114900097	+	2.3314683517128303e-15	2.9605870431532697e-12	-34.169826652221
2184	chr2	26914364	26914364	+	8.54871728961371e-15	9.91213667144766e-12	-34.1614906832298
4214	chr9	37727736	37727736	+	1.91459096965385e-06	8.36389170310631e-05	-34.125636672326
4015	chr8	2066351	2066351	+	1.99840144432528e-15	2.5726230973842697e-12	-34.0868924889543
2117	chr19	56469995	56469995	+	2.0423218671794497e-11	1.05588094873183e-08	-34.083044982699
1073	chr13	27496093	27496093	+	1.1277854206071e-09	2.97003348007812e-07	-34.0756850804698
440	chr10	17188637	17188637	+	6.61043342287115e-09	1.19214225965082e-06	-34.0505648197956
2224	chr2	79314093	79314093	+	5.5576943047697106e-09	1.04370608793586e-06	-34.049232609129
2434	chr20	18792847	18792847	+	6.278469633080871e-09	1.14652718158462e-06	-34.0461481598817
2856	chr3	143060900	143060900	+	8.881784197001249e-16	1.21376813474527e-12	-33.9901477832512
782	chr11	63591860	63591860	+	9.38138455808257e-14	8.856773851472739e-11	-33.9784946236559
91	chr1	21895977	21895977	+	1.9528823003156498e-13	1.72352801048857e-10	-33.952734012975
3925	chr7	152569885	152569885	+	1.28785870856518e-13	1.1792590407181901e-10	-33.9333933393339
2175	chr2	21443168	21443168	+	1.36617606116829e-10	5.27871017850612e-08	-33.9049235993209
257	chr1	165914348	165914348	+	5.29427734985433e-09	1.0052499909888e-06	-33.8849487785658
1031	chr12	129331407	129331407	+	6.0237370647087094e-12	3.6880606787925805e-09	-33.859520839606
2933	chr4	1564062	1564062	+	1.71038033514037e-07	1.41750054337413e-05	-33.855421686747
4012	chr8	1792758	1792758	+	4.44089209850063e-16	6.37775303039532e-13	-33.8543652306519
1546	chr16	66866098	66866098	+	2.21160949553934e-08	3.02570296641888e-06	-33.853151397011
949	chr12	59315540	59315540	+	3.6637359812630205e-15	4.5312624783760694e-12	-33.8476793963286
3920	chr7	151516410	151516410	+	1.3931078512996499e-12	1.0059510325107e-09	-33.77497780953
1894	chr17	81047572	81047572	+	2.2204460492503099e-16	3.3264497276895997e-13	-33.7577360986441
1710	chr17	4712313	4712313	+	1.60436069984726e-08	2.36400514995212e-06	-33.753726209585
2854	chr3	143021812	143021812	+	6.33728555188284e-08	6.73082346484841e-06	-33.7218934911243
2788	chr3	44511404	44511404	+	4.00124378074906e-13	3.30113507036502e-10	-33.6957733913237
1136	chr13	112602470	112602470	+	1.11022302462516e-16	1.73620701722367e-13	-33.6955561445357
4085	chr8	57802726	57802726	+	5.13176723337949e-10	1.5729410266462e-07	-33.6944055052886
1214	chr13	114900122	114900122	+	7.6776585089533e-11	3.24269958929935e-08	-33.6939470979607
730	chr11	8714324	8714324	+	9.42579347906758e-14	8.895598816037819e-11	-33.6858903621208
3233	chr5	78066301	78066301	+	1.74971148680925e-13	1.56048937531718e-10	-33.6832740213523
1409	chr15	80992164	80992164	+	2.98117086572347e-11	1.45910611838599e-08	-33.6580086580087
3812	chr7	63213036	63213036	+	2.08388861722142e-13	1.82960988964069e-10	-33.6139926501372
3610	chr6	169271161	169271161	+	7.84504350370696e-10	2.21664985427146e-07	-33.609693877551
1058	chr12	133052448	133052448	+	2.27756491444353e-09	5.16877355018631e-07	-33.6082836082836
683	chr11	1431083	1431083	+	1.0458300891969e-13	9.76119276950094e-11	-33.6066168468403
2588	chr21	47470311	47470311	+	2.53685961126848e-13	2.18342790451374e-10	-33.5881509794553
1972	chr19	422938	422938	+	7.44937445062988e-12	4.4296619965088706e-09	-33.5778985507246
664	chr11	425270	425270	+	5.440740635798141e-09	1.02651130975077e-06	-33.5775398329832
301	chr1	223810317	223810317	+	2.52464715799761e-13	2.17499026698874e-10	-33.5736834553021
35	chr1	4015382	4015382	+	1.5543122344752201e-15	2.03379457747051e-12	-33.5585970915312
2189	chr2	31657580	31657580	+	4.5340089460665906e-09	8.91906107423824e-07	-33.5501034584688
3489	chr6	32983714	32983714	+	3.71924713249427e-14	3.80144164352271e-11	-33.5453774385072
3904	chr7	143699756	143699756	+	9.492406860545091e-14	8.955344909529229e-11	-33.5229561014901
3885	chr7	134036270	134036270	+	1.7541523789077502e-14	1.9204667239505298e-11	-33.495840178051
681	chr11	1429615	1429615	+	7.21644966006352e-15	8.49466258144462e-12	-33.4913954628002
1570	chr16	81173193	81173193	+	2.34812169708221e-13	2.03782083349997e-10	-33.4908361970218
3384	chr6	18264107	18264107	+	2.51152583508052e-07	1.88616132960627e-05	-33.4857968223399
413	chr10	5546696	5546696	+	7.771561172376101e-16	1.0745162775303599e-12	-33.4787273745102
4272	chr9	134739144	134739144	+	2.60902410786912e-13	2.2398446280519101e-10	-33.4687052078356
3893	chr7	139688003	139688003	+	1.93322691188769e-10	7.06839845969815e-08	-33.4680134680135
3359	chr6	3362063	3362063	+	6.1854965593965996e-12	3.7750824109094705e-09	-33.4285714285714
750	chr11	17784706	17784706	+	6.28505425481762e-09	1.14736632530675e-06	-33.4195530048903
2377	chr2	240294190	240294190	+	3.54161144855425e-14	3.6363467273397095e-11	-33.4048018341223
1213	chr13	114900119	114900119	+	2.2818191780515898e-11	1.15803900676009e-08	-33.3893584325778
112	chr1	27537100	27537100	+	4.44089209850063e-16	6.37775303039532e-13	-33.3836972123593
1750	chr17	21121136	21121136	+	2.44249065417534e-15	3.08709436230941e-12	-33.3565589000372
2612	chr22	19594254	19594254	+	1.32291178012167e-10	5.14456818946236e-08	-33.3461447492904
3701	chr7	1201265	1201265	+	2.56676901955188e-11	1.28341502193556e-08	-33.3333333333333
2066	chr19	36259292	36259292	+	2.2204460492503099e-16	3.3264497276895997e-13	-33.3333333333333
420	chr10	6178305	6178305	+	1.82298620643451e-13	1.61944097389018e-10	-33.2851423487544
2057	chr19	31804101	31804101	+	2.10499058517222e-07	1.65347211547332e-05	-33.2828282828283
3474	chr6	32449961	32449961	+	2.6738722347374697e-11	1.33082600679035e-08	-33.2772284171401
522	chr10	95798095	95798095	+	3.76521036571376e-12	2.4345463672150402e-09	-33.2235294117647
337	chr1	245581534	245581534	+	5.05706587716759e-13	4.08633310641468e-10	-33.2154864649406
1129	chr13	112062649	112062649	+	3.98570065840431e-14	4.0569435882204795e-11	-33.1834532374101
2218	chr2	71835395	71835395	+	6.59333772023984e-08	6.93452405011422e-06	-33.1704260651629
939	chr12	48180508	48180508	+	7.00550728538474e-14	6.78643333142922e-11	-33.1533171521036
2293	chr2	145226929	145226929	+	8.881784197001249e-16	1.21376813474527e-12	-33.1526848421169
103	chr1	24480863	24480863	+	3.7470027081099e-13	3.11988875474361e-10	-33.150042625746
4046	chr8	21952849	21952849	+	1.95604894615009e-07	1.56577777005002e-05	-33.1268516024778
3594	chr6	167817091	167817091	+	1.8318679906315102e-14	1.9998921458370798e-11	-33.1077694235589
219	chr1	146549896	146549896	+	1.77635683940025e-15	2.30650857436732e-12	-33.0969899665552
2852	chr3	141382050	141382050	+	4.38538094726937e-14	4.4255166496400894e-11	-33.095747208363
2355	chr2	237124209	237124209	+	6.66133814775094e-16	9.31955750154358e-13	-33.093163538874
1994	chr19	1955721	1955721	+	1.3244491059438701e-09	3.37951548746531e-07	-33.0904183535763
2419	chr2	242891582	242891582	+	6.46850539798294e-09	1.17247964953365e-06	-33.0701078582434
3789	chr7	44266076	44266076	+	1.11165521232692e-11	6.26506393351194e-09	-33.0251994428264
4120	chr8	133959517	133959517	+	3.01871416752419e-10	1.02064432775389e-07	-33.0166579906299
104	chr1	24480905	24480905	+	1.70641278884887e-13	1.52690086595271e-10	-32.9728549884912
3416	chr6	29596079	29596079	+	2.6237746086899e-08	3.44881032389186e-06	-32.963967454475
4114	chr8	126632478	126632478	+	1.0508705017287e-11	5.9621919221272905e-09	-32.9348806096036
649	chr10	134821851	134821851	+	4.3932191218232194e-11	2.03025369188604e-08	-32.9322021097153
804	chr11	72259712	72259712	+	6.8833827526759706e-15	8.13796832551491e-12	-32.9278732967111
240	chr1	156270260	156270260	+	4.40469882789785e-12	2.7985949827048304e-09	-32.9178537511871
322	chr1	234571619	234571619	+	6.057199519737821e-09	1.11577223518421e-06	-32.9134199134199
2877	chr3	171593340	171593340	+	1.3872236692691299e-12	1.0019692365366201e-09	-32.9000143245953
1878	chr17	80336255	80336255	+	3.2196467714129504e-15	4.00763814619074e-12	-32.869657296881
2658	chr22	32926413	32926413	+	3.33066907387547e-16	4.873761027279409e-13	-32.8506534349011
595	chr10	132692371	132692371	+	2.8311797350966097e-12	1.88513602123422e-09	-32.8309761187109
292	chr1	209826916	209826916	+	2.19819282487599e-06	9.2534942377006e-05	-32.8205128205128
1690	chr17	1227533	1227533	+	2.5021096305977197e-12	1.69343454651919e-09	-32.8138815207781
3548	chr6	110500420	110500420	+	7.95982169066178e-11	3.34466174580095e-08	-32.7937095282146
289	chr1	207135545	207135545	+	1.50257029041256e-10	5.71923607083002e-08	-32.7876155473883
2462	chr20	37438823	37438823	+	1.47659662275146e-14	1.64519006030266e-11	-32.7863577863578
2691	chr22	46283296	46283296	+	4.5471737486479903e-10	1.42830951045389e-07	-32.7777777777778
2725	chr22	50473991	50473991	+	8.00348676222029e-12	4.70850548903457e-09	-32.7759798633585
2490	chr20	60373301	60373301	+	3.99465903222485e-06	0.0001430325247149	-32.7624174210913
4006	chr8	1511243	1511243	+	2.44249065417534e-15	3.08709436230941e-12	-32.757254524039
4213	chr9	34553999	34553999	+	8.00043364890257e-10	2.25022738499399e-07	-32.7481687294771
170	chr1	82627662	82627662	+	2.2204460492503099e-16	3.3264497276895997e-13	-32.7480916030534
2983	chr4	8122220	8122220	+	1.37667655053519e-14	1.5453033927687198e-11	-32.7160090228514
2167	chr2	11163259	11163259	+	5.3315130088549293e-11	2.39283285859306e-08	-32.6987571513119
994	chr12	120903935	120903935	+	3.94018151439468e-13	3.25770309998401e-10	-32.6981532930217
1937	chr18	56028859	56028859	+	3.33066907387547e-16	4.873761027279409e-13	-32.695652173913
3148	chr5	1570277	1570277	+	1.97732608064882e-10	7.20241395542379e-08	-32.6428234183192
217	chr1	146549872	146549872	+	3.60822483003176e-14	3.69773337115098e-11	-32.6091954022989
2006	chr19	4941374	4941374	+	7.84081355398314e-10	2.21568580196516e-07	-32.6068517903898
3080	chr4	185873033	185873033	+	1.70352620898484e-12	1.20535800255979e-09	-32.5936883629191
1239	chr14	62898230	62898230	+	1.33809202607083e-08	2.05622853604315e-06	-32.5875085792725
1752	chr17	21805733	21805733	+	9.6034291630076e-14	9.047480448918809e-11	-32.5818501428257
2636	chr22	23261551	23261551	+	1.5543122344752201e-15	2.03379457747051e-12	-32.5777160559769
3268	chr5	136324790	136324790	+	1.73339120834726e-12	1.2242507712378e-09	-32.5739810161921
3049	chr4	110866441	110866441	+	8.01136934569513e-13	6.166328433204701e-10	-32.5691806836679
1859	chr17	79238213	79238213	+	1.5543122344752201e-15	2.03379457747051e-12	-32.5467059980334
2288	chr2	134586343	134586343	+	2.46469511466785e-13	2.1294371385983102e-10	-32.5396825396825
1309	chr14	104627731	104627731	+	1.5543122344752201e-15	2.03379457747051e-12	-32.5248479454087
145	chr1	52991638	52991638	+	4.90294582711215e-10	1.5154564067933e-07	-32.5083612040134
1025	chr12	129252767	129252767	+	2.97351032685356e-11	1.45588289882983e-08	-32.481794691097
2178	chr2	25014763	25014763	+	1.2990457598505102e-09	3.32628955495277e-07	-32.4504743950304
3704	chr7	1308390	1308390	+	7.60665784138581e-07	4.25667593451012e-05	-32.4312333629104
3281	chr5	138532522	138532522	+	1.25315684273986e-07	1.12433535535019e-05	-32.4085576259489
969	chr12	106599623	106599623	+	1.99677718804026e-10	7.25570109224075e-08	-32.3896499238965
4229	chr9	95993014	95993014	+	1.9650947535865302e-14	2.1350123065710296e-11	-32.3863636363636
1493	chr16	10855738	10855738	+	2.2204460492503099e-16	3.3264497276895997e-13	-32.3828583466249
3651	chr7	116431	116431	+	8.584899457986239e-11	3.56527951509523e-08	-32.3454797047971
4089	chr8	71088730	71088730	+	1.11022302462516e-16	1.73620701722367e-13	-32.3386724164485
1022	chr12	127723770	127723770	+	1.63106701478455e-08	2.39570040387712e-06	-32.3350469273216
1879	chr17	80336414	80336414	+	9.99200722162641e-15	1.1453235287550799e-11	-32.3200992555831
3775	chr7	34172189	34172189	+	1.19664633757566e-09	3.11150379533016e-07	-32.3067383216205
2185	chr2	27192201	27192201	+	2.44270159655002e-11	1.22932266247386e-08	-32.3060344827586
2162	chr2	10123750	10123750	+	3.33066907387547e-16	4.873761027279409e-13	-32.304347826087
2686	chr22	44293653	44293653	+	5.2034154762736794e-11	2.34622704942701e-08	-32.2955974842767
4117	chr8	128747348	128747348	+	1.19817378241294e-10	4.73701772704038e-08	-32.2826086956522
493	chr10	72118430	72118430	+	9.76996261670138e-15	1.1227226505607198e-11	-32.2584812546831
1761	chr17	30822575	30822575	+	1.11022302462516e-16	1.73620701722367e-13	-32.2452830188679
3347	chr6	2953042	2953042	+	1.4454881736014599e-11	7.83352900935854e-09	-32.2377120405002
2845	chr3	131802599	131802599	+	2.6216613324692203e-09	5.77687808175547e-07	-32.2334642102084
2349	chr2	235363255	235363255	+	3.4375596813518403e-09	7.17876002694776e-07	-32.2318416453278
92	chr1	21919913	21919913	+	9.81261852550652e-07	5.12665338608819e-05	-32.2267437709717
4084	chr8	57802678	57802678	+	3.16935366839743e-12	2.0810663025509e-09	-32.2159090909091
2384	chr2	240612469	240612469	+	1.9677037776944e-11	1.02120183753268e-08	-32.2120502448371
501	chr10	75680236	75680236	+	8.16158252092691e-12	4.7797128247309706e-09	-32.2082878953108
3713	chr7	1622775	1622775	+	1.36245126292067e-10	5.26890935797432e-08	-32.1976906483949
2061	chr19	33895313	33895313	+	2.8919200367738498e-11	1.42365533291995e-08	-32.183908045977
4203	chr9	6925240	6925240	+	1.88737914186277e-15	2.43897325453882e-12	-32.1823734327763
1607	chr16	87871200	87871200	+	2.50910403565285e-14	2.6693125890255097e-11	-32.1733950098122
872	chr11	134721954	134721954	+	1.11022302462516e-15	1.4908827733422899e-12	-32.1483799043406
339	chr1	246089810	246089810	+	7.449696415307019e-11	3.16368492570688e-08	-32.1445404556166
1967	chr19	295745	295745	+	1.95246583345465e-08	2.7525006177476e-06	-32.1428571428571
1763	chr17	30822583	30822583	+	1.11022302462516e-16	1.73620701722367e-13	-32.1412948381452
933	chr12	31253995	31253995	+	2.2204460492503099e-16	3.3264497276895997e-13	-32.1381865736704
3461	chr6	31458554	31458554	+	2.0743073925189002e-11	1.0703743847327e-08	-32.1207030240372
1387	chr15	71567402	71567402	+	6.74262867761399e-10	1.96713097347479e-07	-32.1168875297316
1316	chr14	105198822	105198822	+	2.82634360360134e-10	9.66483281957604e-08	-32.1103896103896
2864	chr3	156881588	156881588	+	1.81690995582073e-10	6.71471907945154e-08	-32.106473874466
2417	chr2	242854383	242854383	+	2.59715287054263e-08	3.42147655193057e-06	-32.1021021021021
784	chr11	63898182	63898182	+	1.44013258918108e-06	6.78451986921697e-05	-32.0977056344623
2381	chr2	240609976	240609976	+	1.7912279437482e-09	4.27232848702504e-07	-32.0534011443102
4022	chr8	3566234	3566234	+	1.92956761679852e-13	1.70406199626963e-10	-32.0529417776718
1125	chr13	111640500	111640500	+	2.4878246129844704e-09	5.54056336547918e-07	-32.05172295206
4198	chr9	614629	614629	+	3.42558204025067e-11	1.63958465148281e-08	-32.046204620462
123	chr1	38156702	38156702	+	9.992007221626409e-16	1.35319974922413e-12	-32.0216774082111
3506	chr6	36939363	36939363	+	6.41131592260535e-12	3.89360135118061e-09	-32.0166521444477
208	chr1	146549114	146549114	+	7.20430893830226e-08	7.4043161088354e-06	-32.007740686986
3012	chr4	37590569	37590569	+	1.11022302462516e-16	1.73620701722367e-13	-32.0022236634856
2580	chr21	46796380	46796380	+	2.2204460492503099e-16	3.3264497276895997e-13	-32.0011258091753
959	chr12	83080301	83080301	+	5.54319247170199e-08	6.07931884747333e-06	-32.0
1177	chr13	114057236	114057236	+	5.28466159721575e-14	5.23932878339584e-11	-31.9941634241245
2496	chr20	60853588	60853588	+	1.58761892521397e-14	1.7537390260925297e-11	-31.9920216044195
4029	chr8	10207942	10207942	+	1.11022302462516e-16	1.73620701722367e-13	-31.9850402761795
3944	chr7	157209551	157209551	+	7.549516567451061e-15	8.844442805386459e-12	-31.9844348601306
3173	chr5	6723949	6723949	+	2.5790369839739898e-11	1.28931113795585e-08	-31.9830052162208
685	chr11	1435965	1435965	+	5.233535826931759e-11	2.35680977326493e-08	-31.9773210489015
3273	chr5	137549232	137549232	+	2.60902410786912e-14	2.7615122319280096e-11	-31.965811965812
1809	chr17	71162344	71162344	+	2.36477504245158e-14	2.5296783095027097e-11	-31.9484122055231
4115	chr8	128344409	128344409	+	1.95379823431097e-10	7.13205974446945e-08	-31.9349593495935
1742	chr17	17397130	17397130	+	3.3615332739600498e-12	2.19872719992531e-09	-31.9197207678883
1764	chr17	30822595	30822595	+	1.66533453693773e-15	2.17067653067714e-12	-31.9059786386286
374	chr10	1068801	1068801	+	1.40663147796261e-10	5.40418714411894e-08	-31.8823600096131
3752	chr7	6391045	6391045	+	2.09452223343121e-08	2.90439171852054e-06	-31.8617021276596
1190	chr13	114537517	114537517	+	5.773159728050811e-15	6.93435693122982e-12	-31.8478260869565
682	chr11	1430798	1430798	+	9.04165631254727e-13	6.86376355112188e-10	-31.8437083571293
1016	chr12	125261796	125261796	+	6.52465403927494e-09	1.18028755850884e-06	-31.8386568386568
1447	chr16	175727	175727	+	1.11022302462516e-16	1.73620701722367e-13	-31.8375241779497
3542	chr6	92836208	92836208	+	6.2196914285550495e-12	3.79424205961132e-09	-31.816391828698
2806	chr3	61913788	61913788	+	1.15573495262922e-06	5.77817214545689e-05	-31.8020541549953
1080	chr13	33042869	33042869	+	6.23989333758956e-07	3.67848189530639e-05	-31.7876754118365
3018	chr4	42031216	42031216	+	9.43689570931383e-15	1.0876782854283798e-11	-31.7854034564217
2015	chr19	6687131	6687131	+	2.1094237467878e-14	2.2690667403811198e-11	-31.7844937910473
1757	chr17	30822501	30822501	+	3.98892030517572e-12	2.55964167468866e-09	-31.7830269383195
3678	chr7	891184	891184	+	3.84092757599319e-12	2.4799522460155204e-09	-31.7580086463844
3147	chr5	1570213	1570213	+	9.966036773612071e-09	1.63795250077908e-06	-31.7549491706795
915	chr12	10163379	10163379	+	2.72337707940551e-13	2.33062944345921e-10	-31.7496839443742
2809	chr3	63428111	63428111	+	3.33066907387547e-16	4.873761027279409e-13	-31.7480719794344
1985	chr19	1086787	1086787	+	1.65629732151729e-10	6.20925667936181e-08	-31.7385563380282
89	chr1	21593117	21593117	+	1.62170277206997e-12	1.1531862394280702e-09	-31.7337270825643
1319	chr14	105259706	105259706	+	7.83869895215616e-07	4.35065283019205e-05	-31.7241801272638
3552	chr6	119346911	119346911	+	2.30364918918369e-07	1.76783741888378e-05	-31.7173423423423
1924	chr18	34837596	34837596	+	4.46309655899313e-14	4.4938975562833494e-11	-31.714404317144
2522	chr20	62604360	62604360	+	1.15019105351166e-13	1.06508257564763e-10	-31.7057866148989
4043	chr8	20041301	20041301	+	2.44404496640982e-12	1.6613436876575201e-09	-31.705069124424
3076	chr4	185369085	185369085	+	1.0658141036401501e-14	1.2149941631642001e-11	-31.7049986089214
947	chr12	53738214	53738214	+	6.4208337535731605e-09	1.16649283549081e-06	-31.6993464052288
611	chr10	133981422	133981422	+	2.58570942435199e-13	2.22264693109277e-10	-31.6964285714286
3933	chr7	155679374	155679374	+	1.11022302462516e-16	1.73620701722367e-13	-31.6912272155239
1381	chr15	66947365	66947365	+	7.45905793242407e-07	4.19678826923453e-05	-31.6574923547401
1388	chr15	71864977	71864977	+	2.89768209427166e-14	3.03501877242844e-11	-31.6379006692497
1124	chr13	111331179	111331179	+	1.33226762955019e-15	1.76802188368333e-12	-31.6365626710454
3065	chr4	163906152	163906152	+	1.94294945687901e-08	2.74151058456259e-06	-31.6338836445295
4256	chr9	127093823	127093823	+	5.17774711994434e-12	3.2210063137123305e-09	-31.6337798262038
2614	chr22	19724612	19724612	+	7.65744467834395e-10	2.17639957652129e-07	-31.6302118933698
3242	chr5	109155786	109155786	+	1.70522485021252e-11	9.027560970048151e-09	-31.6097122302158
2853	chr3	142790435	142790435	+	2.59681165459824e-13	2.2307743689856101e-10	-31.6016583467298
1834	chr17	77126811	77126811	+	5.02098362886727e-11	2.27723668447798e-08	-31.5785794183445
3905	chr7	143729883	143729883	+	1.0331735467161699e-12	7.73256999556644e-10	-31.5730892901311
4060	chr8	27463618	27463618	+	1.47886147772169e-11	7.9844238513518e-09	-31.5694731589078
2744	chr3	8704494	8704494	+	1.11022302462516e-16	1.73620701722367e-13	-31.5667895239366
3285	chr5	142562569	142562569	+	4.651015794721051e-09	9.09498502956254e-07	-31.5600198412698
1958	chr18	74172202	74172202	+	1.11022302462516e-16	1.73620701722367e-13	-31.5582262743473
68	chr1	15613477	15613477	+	5.995204332975851e-15	7.178778510472829e-12	-31.5454490032311
275	chr1	198796690	198796690	+	9.98090499138016e-14	9.38026505168086e-11	-31.5424053196988
377	chr10	1251780	1251780	+	3.06421554796543e-14	3.1933917385820095e-11	-31.5349859567713
3637	chr6	170595429	170595429	+	1.2554401962461298e-12	9.18045522211809e-10	-31.5321837567461
102	chr1	23983609	23983609	+	7.11763981087188e-13	5.55098927745841e-10	-31.5044747998116
3024	chr4	77289799	77289799	+	1.7541523789077502e-14	1.9204667239505298e-11	-31.4906763764758
658	chr10	135389786	135389786	+	2.1094237467878e-15	2.7027010654113797e-12	-31.4896953405018
3353	chr6	2953231	2953231	+	4.4797276999020096e-11	2.06565048391192e-08	-31.4878038747892
1568	chr16	80231787	80231787	+	7.00239866091579e-12	4.2026252349048e-09	-31.4863785606531
281	chr1	202827190	202827190	+	6.25665075304482e-11	2.7350777041658e-08	-31.4681406036517
667	chr11	698807	698807	+	2.1094237467878e-15	2.7027010654113797e-12	-31.4559659090909
4139	chr8	142285342	142285342	+	3.75754982684384e-12	2.43017327350582e-09	-31.4508723599633
4113	chr8	126625748	126625748	+	4.95628538210724e-10	1.52775897486946e-07	-31.4327485380117
2576	chr21	46665208	46665208	+	8.34443625308268e-13	6.39181078127737e-10	-31.4198384721788
3160	chr5	2289253	2289253	+	6.68931576797149e-12	4.03349120858079e-09	-31.4191634100449
2955	chr4	3776414	3776414	+	3.33066907387547e-16	4.873761027279409e-13	-31.4132104454685
1023	chr12	128195525	128195525	+	1.2739032051456398e-11	7.0446077231171e-09	-31.3941299790356
2897	chr3	194836425	194836425	+	1.11022302462516e-16	1.73620701722367e-13	-31.3821138211382
1427	chr15	93655721	93655721	+	3.18692263689968e-08	3.99919421741801e-06	-31.3636363636364
1414	chr15	86951222	86951222	+	2.47297244682088e-07	1.86522378008192e-05	-31.3431959610191
4111	chr8	126576084	126576084	+	2.04758432431618e-12	1.4231496008291601e-09	-31.3299622273669
2873	chr3	169122836	169122836	+	3.64954955145436e-10	1.19384540688246e-07	-31.3294091157644
3027	chr4	84461507	84461507	+	6.75348665879483e-13	5.294429377411401e-10	-31.3244875258223
1749	chr17	20921492	20921492	+	8.351919156268649e-11	3.48455188658804e-08	-31.3226744186046
2348	chr2	234755480	234755480	+	2.3308244223585497e-11	1.17959417767651e-08	-31.2972972972973
3746	chr7	4243210	4243210	+	5.095257549214689e-12	3.1777188984006e-09	-31.2916812916813
1776	chr17	43457711	43457711	+	2.97990948139315e-07	2.13967359060068e-05	-31.284689319074
3238	chr5	97912151	97912151	+	2.2204460492503099e-16	3.3264497276895997e-13	-31.2705798138869
3693	chr7	1062526	1062526	+	5.98410210272959e-14	5.876840422462369e-11	-31.2688821752266
579	chr10	130844603	130844603	+	5.55111512312578e-16	7.85146358702714e-13	-31.2665515256189
1784	chr17	48243735	48243735	+	1.27675647831893e-14	1.43612007346599e-11	-31.264644731197
863	chr11	131787562	131787562	+	4.39648317751562e-14	4.4350680793937896e-11	-31.2614684226419
3274	chr5	137549243	137549243	+	5.57554002966754e-13	4.46004406418821e-10	-31.2472766884532
3549	chr6	110500423	110500423	+	9.69094693381578e-10	2.61756109227301e-07	-31.2371134020619
29	chr1	3047462	3047462	+	3.7969627442180404e-14	3.87794799928483e-11	-31.2175288005421
2528	chr21	37801345	37801345	+	1.48212291439798e-07	1.27433983663896e-05	-31.2137486573577
1121	chr13	110852507	110852507	+	5.4090534273854e-09	1.02231313364957e-06	-31.2111292962357
1465	chr16	1398077	1398077	+	7.36188887628941e-13	5.71023770975257e-10	-31.2066268201693
1380	chr15	66947066	66947066	+	5.68545210910543e-13	4.53590961595599e-10	-31.1953352769679
80	chr1	19176941	19176941	+	1.97755240327613e-06	8.56081068064025e-05	-31.1797752808989
1667	chr16	90108832	90108832	+	6.159221799251211e-09	1.12964848725807e-06	-31.1716067549576
1679	chr17	182504	182504	+	1.29118937763906e-13	1.1819092849293401e-10	-31.1662721514938
529	chr10	99219884	99219884	+	5.6843418860808e-14	5.6068485198895596e-11	-31.1598746081505
1621	chr16	88032173	88032173	+	4.28435065202848e-13	3.51011482977476e-10	-31.1520341530572
2842	chr3	129732352	129732352	+	7.549516567451061e-15	8.844442805386459e-12	-31.1425206124853
2382	chr2	240609979	240609979	+	8.5509127556449e-09	1.45515188547125e-06	-31.1156057057696
334	chr1	245321469	245321469	+	1.99840144432528e-15	2.5726230973842697e-12	-31.1097081930415
778	chr11	60789680	60789680	+	5.78292931319169e-08	6.27521189725216e-06	-31.1016061452514
1541	chr16	56698268	56698268	+	2.2088331164127297e-11	1.12775998704424e-08	-31.0827690487148
2198	chr2	42544095	42544095	+	1.12902265314574e-09	2.9721358326966e-07	-31.07855943273
828	chr11	113928473	113928473	+	5.31429011907392e-10	1.61658771289168e-07	-31.0757523348322
222	chr1	146550067	146550067	+	3.82582854285829e-13	3.17673297624249e-10	-31.0752242926156
400	chr10	3330404	3330404	+	7.34289462567261e-09	1.29231338086717e-06	-31.0695587135378
4341	chrX	119151690	119151690	+	1.1862288928909899e-11	6.61304394608371e-09	-31.058324969332
862	chr11	131685315	131685315	+	7.43849426498855e-15	8.73326428724332e-12	-31.0484245747746
4312	chr9	139588064	139588064	+	2.81663581347402e-13	2.40511963274598e-10	-31.0479092601998
2191	chr2	36706170	36706170	+	4.4875214655348797e-13	3.66769488792592e-10	-31.044776119403
4094	chr8	81161498	81161498	+	2.2204460492503099e-16	3.3264497276895997e-13	-31.0303987366759
1318	chr14	105255204	105255204	+	1.88737914186277e-15	2.43897325453882e-12	-31.025721346281
558	chr10	124266500	124266500	+	1.01219503889638e-07	9.5819776390215e-06	-31.0215557638238
2337	chr2	223964796	223964796	+	1.63810922904073e-06	7.4522562584622e-05	-31.0117302052786
829	chr11	115266364	115266364	+	4.13316048053503e-11	1.9241889501572e-08	-31.0072142064373
3432	chr6	29911893	29911893	+	3.76905395782501e-10	1.22494904595646e-07	-31.0071154898741
3547	chr6	110500416	110500416	+	8.27983459572579e-10	2.30867461125082e-07	-31.004555262527
614	chr10	134296241	134296241	+	7.72497221745994e-09	1.34383973618388e-06	-31.0027418723071
285	chr1	205550777	205550777	+	2.71033462340142e-08	3.53669405820023e-06	-30.9958720330237
3171	chr5	6704859	6704859	+	3.6637359812630205e-15	4.5312624783760694e-12	-30.9633787265366
1353	chr15	33586189	33586189	+	1.66533453693773e-15	2.17067653067714e-12	-30.9562211981567
2100	chr19	52195473	52195473	+	9.369660602942529e-11	3.83880337202039e-08	-30.9561128526646
2747	chr3	10379207	10379207	+	1.00097707900204e-12	7.520695909388031e-10	-30.9443200166675
1769	chr17	34420355	34420355	+	8.86874509498092e-07	4.76474648060012e-05	-30.9418736603203
2587	chr21	47423133	47423133	+	2.61790589206612e-13	2.24675750504893e-10	-30.9278350515464
1968	chr19	339675	339675	+	6.96331881044898e-13	5.447890639408e-10	-30.9242957746479
1969	chr19	422533	422533	+	2.2204460492503099e-16	3.3264497276895997e-13	-30.9147783627069
2120	chr19	56606583	56606583	+	1.0991207943789e-14	1.24980665335562e-11	-30.9016393442623
2965	chr4	7219878	7219878	+	6.03961325396085e-14	5.92705848291405e-11	-30.9004875250932
3747	chr7	5170952	5170952	+	4.817818477498291e-09	9.34835703461219e-07	-30.8842268842269
1432	chr15	99048371	99048371	+	2.28672636382043e-12	1.5654909630762401e-09	-30.860036554488
2946	chr4	2804854	2804854	+	4.9206194674411595e-12	3.0830013152061404e-09	-30.85890009297
1040	chr12	131030238	131030238	+	5.43038279898767e-08	5.98486708139231e-06	-30.8446657728405
897	chr12	2690385	2690385	+	1.3236722828935401e-10	5.14678669923903e-08	-30.8412866737363
3128	chr5	601646	601646	+	5.2999237221129606e-09	1.0061810250445e-06	-30.8249232119351
2376	chr2	240287490	240287490	+	2.2976842650734897e-11	1.16521733549763e-08	-30.8184523809524
1554	chr16	70696367	70696367	+	1.61137214682583e-10	6.06349711347335e-08	-30.8136154224628
849	chr11	125477378	125477378	+	6.22077167555801e-10	1.84105776477744e-07	-30.7912380071668
973	chr12	108350189	108350189	+	1.4198900943895902e-09	3.56593764763178e-07	-30.7896193166924
2313	chr2	192242739	192242739	+	7.15523529315476e-10	2.06108854039109e-07	-30.788675429727
2203	chr2	43302570	43302570	+	8.615330671091211e-14	8.199289493229659e-11	-30.7688588007737
2975	chr4	7632330	7632330	+	3.95261601227048e-12	2.53995610765137e-09	-30.767787627222
2996	chr4	8589241	8589241	+	2.8316593514432503e-10	9.67545312865484e-08	-30.7640007156915
3700	chr7	1140919	1140919	+	4.55191440096314e-13	3.71807999719805e-10	-30.7638661872071
1593	chr16	85541384	85541384	+	2.68324251706531e-11	1.33499910764647e-08	-30.7407407407407
2532	chr21	40341601	40341601	+	3.33066907387547e-16	4.873761027279409e-13	-30.7374771771057
148	chr1	55679562	55679562	+	2.55133397741858e-08	3.37589270556118e-06	-30.7318592338835
486	chr10	66813928	66813928	+	9.59565760183523e-12	5.50995474173516e-09	-30.7309941520468
1758	chr17	30822537	30822537	+	2.40918396343659e-14	2.57210480954439e-11	-30.7299705938687
857	chr11	126873440	126873440	+	8.651713123697391e-09	1.46818633628375e-06	-30.7285974499089
1748	chr17	19666158	19666158	+	1.41083927662766e-06	6.68348438198701e-05	-30.7258702531646
441	chr10	17703994	17703994	+	1.3964385203735199e-12	1.00781871958676e-09	-30.7233704292528
1334	chr14	106598077	106598077	+	1.39777078800307e-13	1.27130698027996e-10	-30.7209860383944
1482	chr16	4560300	4560300	+	2.0393664534879003e-10	7.38371255462075e-08	-30.6689144056745
4068	chr8	30390284	30390284	+	3.07299826696195e-08	3.89071831371504e-06	-30.6578947368421
2538	chr21	43092622	43092622	+	1.2190248810384199e-13	1.12459379703913e-10	-30.6311681209138
1717	chr17	7122376	7122376	+	3.3837599389130394e-11	1.62329643786369e-08	-30.6247345457354
4190	chr8	144966958	144966958	+	3.57158747021913e-13	2.9866855979239303e-10	-30.6071887722306
1918	chr18	14146161	14146161	+	9.07163233421215e-13	6.88458961483786e-10	-30.600332030204
2156	chr2	3403317	3403317	+	8.20454815197991e-14	7.846944559609469e-11	-30.5951833103237
2814	chr3	71828420	71828420	+	3.31956684362922e-14	3.4265474679709896e-11	-30.5870965727548
276	chr1	201236676	201236676	+	9.35988249906039e-07	4.95375744346316e-05	-30.5572807859522
4307	chr9	138820010	138820010	+	7.61390950287932e-13	5.88549205998165e-10	-30.5565859086738
3569	chr6	157322640	157322640	+	1.73917605938989e-06	7.79113514343773e-05	-30.5454545454545
3208	chr5	37615880	37615880	+	2.14792206332248e-06	9.09995811435917e-05	-30.5415803492157
425	chr10	8555529	8555529	+	1.66533453693773e-15	2.17067653067714e-12	-30.5389221556886
1268	chr14	90167470	90167470	+	2.4125479392012e-11	1.21663404334244e-08	-30.5167621727345
1812	chr17	72236232	72236232	+	2.2204460492503099e-16	3.3264497276895997e-13	-30.5159623239143
1085	chr13	36789820	36789820	+	4.21884749357559e-15	5.1729380283201895e-12	-30.5157593123209
3077	chr4	185377221	185377221	+	4.3128722815311e-11	1.99892065321069e-08	-30.5027341015307
974	chr12	109554531	109554531	+	6.66133814775094e-16	9.31955750154358e-13	-30.498742302021
2615	chr22	19906096	19906096	+	1.11022302462516e-16	1.73620701722367e-13	-30.496349167282
1572	chr16	81972267	81972267	+	1.3809287047195099e-11	7.52733813679232e-09	-30.4944157795049
2109	chr19	55598958	55598958	+	5.55111512312578e-16	7.85146358702714e-13	-30.4699842022117
669	chr11	783757	783757	+	1.92669184495564e-07	1.54830705513729e-05	-30.4613449530569
1038	chr12	130623235	130623235	+	6.28368468369445e-11	2.7451233220963e-08	-30.4598926680172
1743	chr17	17403178	17403178	+	2.77555756156289e-15	3.48206409660884e-12	-30.4544788959256
3348	chr6	2953077	2953077	+	1.7963408538435e-13	1.59786695438397e-10	-30.4490655765059
93	chr1	21983611	21983611	+	2.9931379597059e-10	1.01382944300582e-07	-30.4166666666667
3535	chr6	75444086	75444086	+	2.72781797150401e-13	2.33369255551603e-10	-30.4148747786491
2330	chr2	219229146	219229146	+	6.25166585166426e-13	4.94684181379626e-10	-30.4108934543717
1867	chr17	80040638	80040638	+	2.70509478150771e-08	3.53104742526412e-06	-30.4070660522273
2237	chr2	99801307	99801307	+	3.8845593408609594e-12	2.5039455299382803e-09	-30.3988146684776
1358	chr15	41100386	41100386	+	1.3956613642562798e-12	1.00752629989911e-09	-30.3932909196067
2677	chr22	42527793	42527793	+	1.1546319456101601e-14	1.3079861881993499e-11	-30.3875008603483
1189	chr13	114462657	114462657	+	3.83026943495679e-14	3.91049054305251e-11	-30.3806390977444
1948	chr18	72916309	72916309	+	9.05509001114524e-12	5.24066119403937e-09	-30.3699942215763
2304	chr2	173792624	173792624	+	6.10622663543836e-15	7.29237568168989e-12	-30.3563824863464
1349	chr15	29429087	29429087	+	5.66102720256367e-13	4.52175072662527e-10	-30.3493676135186
4077	chr8	47046132	47046132	+	1.98949745566779e-11	1.03152411375474e-08	-30.348226859557
1648	chr16	88453572	88453572	+	4.62629934361303e-13	3.77201375009495e-10	-30.3459413514662
3448	chr6	31087240	31087240	+	9.992007221626409e-16	1.35319974922413e-12	-30.344445004791
543	chr10	114476812	114476812	+	4.4970293588964e-06	0.000155947872144	-30.3188586575193
2481	chr20	56550448	56550448	+	3.33066907387547e-16	4.873761027279409e-13	-30.3131703131703
3425	chr6	29857569	29857569	+	1.7797354701087902e-09	4.25017269169452e-07	-30.3107409977639
3219	chr5	65472989	65472989	+	1.27675647831893e-14	1.43612007346599e-11	-30.3076156910818
1137	chr13	112602593	112602593	+	2.44249065417534e-15	3.08709436230941e-12	-30.2918071597676
3891	chr7	137013465	137013465	+	2.37587727269783e-13	2.06124810544497e-10	-30.2718103305733
3136	chr5	1285974	1285974	+	4.93782513311114e-06	0.0001670611856432	-30.2610183996577
908	chr12	6993652	6993652	+	1.6378221001645e-10	6.14985371537081e-08	-30.2609707446808
1094	chr13	51066171	51066171	+	2.2204460492503099e-16	3.3264497276895997e-13	-30.2546967595511
1732	chr17	16337287	16337287	+	3.78586051397178e-14	3.8680675173764795e-11	-30.2540345777697
4257	chr9	129102381	129102381	+	1.97087510755978e-08	2.77090036533962e-06	-30.2237230899114
318	chr1	232551415	232551415	+	4.10782519111308e-15	5.05052612309404e-12	-30.2103938140622
1500	chr16	19508824	19508824	+	1.3737992965445801e-09	3.47434533990627e-07	-30.2024482109228
2807	chr3	62110366	62110366	+	4.9960036108132005e-15	6.0736074920292995e-12	-30.1864713875887
3454	chr6	31170019	31170019	+	3.1704083802708296e-11	1.53645647755388e-08	-30.1768707482993
3761	chr7	22705298	22705298	+	1.3636980433773299e-11	7.44690315398516e-09	-30.1734608078229
4132	chr8	141275282	141275282	+	2.3916305602611504e-09	5.37532774980529e-07	-30.1644448769096
1259	chr14	78081684	78081684	+	1.5226708782733998e-12	1.0922277872298101e-09	-30.1588483494664
442	chr10	17726069	17726069	+	2.38808972596871e-13	2.06985433641323e-10	-30.1573585592141
1583	chr16	85298712	85298712	+	1.1324052806571699e-11	6.356875901962581e-09	-30.1388266905508
2439	chr20	24953595	24953595	+	5.61836104306934e-08	6.14285418542518e-06	-30.1335028607756
1183	chr13	114291729	114291729	+	5.85087533977457e-14	5.7543473560971096e-11	-30.1160092807425
1172	chr13	113745402	113745402	+	2.60874755131368e-09	5.75310269521643e-07	-30.108860410638
2536	chr21	42841804	42841804	+	9.03973349841714e-06	0.0002595135277258	-30.1020408163265
2350	chr2	235962513	235962513	+	6.431499777193039e-11	2.79886428279791e-08	-30.0939356264677
1919	chr18	21769414	21769414	+	9.54081258441875e-12	5.4842753088721306e-09	-30.0933448573898
2849	chr3	138171042	138171042	+	8.73848549076683e-10	2.41000285987682e-07	-30.0756790846435
3759	chr7	16835332	16835332	+	2.1439516828536398e-12	1.47987543081137e-09	-30.0746268656716
2903	chr3	195955178	195955178	+	5.55111512312578e-16	7.85146358702714e-13	-30.0680980479662
2492	chr20	60500689	60500689	+	1.0160650099067001e-11	5.791408896803351e-09	-30.0664584834655
3083	chr4	186838212	186838212	+	1.09984965468435e-07	1.02034826428556e-05	-30.0654284508231
2836	chr3	126923982	126923982	+	7.04962791475694e-08	7.28459146972068e-06	-30.0574712643678
1708	chr17	4145773	4145773	+	7.02866653767842e-11	3.00989658827336e-08	-30.0560169982615
3708	chr7	1328720	1328720	+	1.11022302462516e-16	1.73620701722367e-13	-30.0446725596426
2360	chr2	238814760	238814760	+	3.75295017285282e-09	7.69290769046789e-07	-30.0402419849159
2871	chr3	167452347	167452347	+	7.13425156728675e-08	7.3512819647566e-06	-30.0387596899225
3196	chr5	14230166	14230166	+	1.55431223447522e-14	1.7190505411857697e-11	-30.0184331797235
3457	chr6	31237664	31237664	+	3.91349576078781e-08	4.67086256663569e-06	-30.0155279503106
1076	chr13	30734645	30734645	+	8.348877145181181e-14	7.9681012561001e-11	-30.0149981252343
288	chr1	207135263	207135263	+	4.36177553964079e-07	2.8323823262513e-05	-29.9948240165631
56	chr1	12024235	12024235	+	1.48325796089921e-13	1.34274722590867e-10	-29.99037999038
3035	chr4	89166627	89166627	+	2.07709405231071e-11	1.07120011290024e-08	-29.9885321100917
2412	chr2	242755598	242755598	+	4.88604934290038e-10	1.51224710457569e-07	-29.9731182795699
1000	chr12	122611600	122611600	+	5.55111512312578e-16	7.85146358702714e-13	-29.9702843024323
672	chr11	783797	783797	+	1.39850719893531e-09	3.52563924395391e-07	-29.9370230762159
2361	chr2	238814771	238814771	+	5.23267573715458e-09	9.96207154473006e-07	-29.9339570720969
4304	chr9	137810259	137810259	+	5.32018873400375e-13	4.27725549835561e-10	-29.932992417563
3429	chr6	29901806	29901806	+	1.5543122344752201e-15	2.03379457747051e-12	-29.9329344467092
3275	chr5	137549248	137549248	+	3.60234064800125e-12	2.3420959227116503e-09	-29.9289107991284
3755	chr7	11597500	11597500	+	6.53773640779676e-07	3.80520028604081e-05	-29.918099473884
3402	chr6	25882520	25882520	+	1.11022302462516e-16	1.73620701722367e-13	-29.9124247400109
2053	chr19	18455481	18455481	+	1.9415891117091602e-10	7.09609922498428e-08	-29.9066339066339
3130	chr5	1220031	1220031	+	3.1863400806742e-13	2.69279478611423e-10	-29.9062903920724
2285	chr2	130795713	130795713	+	4.88609153137531e-13	3.9564405223952103e-10	-29.9019607843137
570	chr10	126839292	126839292	+	1.12043707645171e-12	8.29173762548263e-10	-29.8853952394946
1549	chr16	69778530	69778530	+	5.32193067392939e-09	1.009297852571e-06	-29.8840663025774
2810	chr3	66023643	66023643	+	1.11022302462516e-16	1.73620701722367e-13	-29.8813899097895
1945	chr18	72916125	72916125	+	4.95081864393399e-10	1.52624756428533e-07	-29.8772450156533
2101	chr19	53463473	53463473	+	4.67308580720527e-09	9.13163107078833e-07	-29.8601829957849
514	chr10	85576980	85576980	+	4.87843420104994e-08	5.51621991113803e-06	-29.8523286633851
3037	chr4	89679537	89679537	+	3.52538647163669e-08	4.31403364982997e-06	-29.8453709140732
3766	chr7	26591006	26591006	+	1.89205318079644e-10	6.94128115528241e-08	-29.8410938654841
597	chr10	132882778	132882778	+	3.03168601334391e-11	1.47985172391073e-08	-29.8229822982298
444	chr10	21824726	21824726	+	2.4243329566076e-10	8.51902169865225e-08	-29.8226411269889
4296	chr9	136828622	136828622	+	1.86517468137026e-14	2.03379457747051e-11	-29.8222715912247
3453	chr6	31108484	31108484	+	4.698219924215151e-09	9.16949935266305e-07	-29.821687354294
1718	chr17	7998808	7998808	+	2.83194614425497e-08	3.65760401434834e-06	-29.8212197159566
3630	chr6	170562522	170562522	+	9.55224788157238e-12	5.489683533653711e-09	-29.8205128205128
1169	chr13	113717244	113717244	+	7.860379014346111e-14	7.54709064910538e-11	-29.8147872287601
1799	chr17	61970171	61970171	+	2.18850135791371e-08	3.00166946229141e-06	-29.7979797979798
788	chr11	67565334	67565334	+	2.4491519923231e-13	2.1180350835734501e-10	-29.769856660613
4181	chr8	144660736	144660736	+	9.547918011776351e-15	1.1000064127158699e-11	-29.7669910594193
981	chr12	114282677	114282677	+	1.11022302462516e-16	1.73620701722367e-13	-29.7653702204032
2420	chr2	242913650	242913650	+	4.5852210917018997e-14	4.6031751620917897e-11	-29.7593115503563
364	chr10	94136	94136	+	8.62643290133747e-13	6.578054336506181e-10	-29.7578239065575
2147	chr2	1595717	1595717	+	1.11022302462516e-16	1.73620701722367e-13	-29.7548453343602
572	chr10	128080671	128080671	+	6.139533326177121e-14	6.00987400169411e-11	-29.7548338177682
3763	chr7	24854764	24854764	+	3.65152352799214e-13	3.04882447951648e-10	-29.750346740638
3529	chr6	52746641	52746641	+	3.40005574805957e-08	4.1986276723822e-06	-29.7489021506587
2353	chr2	236771052	236771052	+	6.61884547170644e-10	1.94042311653329e-07	-29.7477025898079
4252	chr9	125391127	125391127	+	5.8841820305133305e-15	7.0583197233420695e-12	-29.744924145669
503	chr10	78839642	78839642	+	1.18793863634892e-12	8.74112548926811e-10	-29.7418789403749
2875	chr3	171024824	171024824	+	2.8116176054027197e-11	1.39049626555091e-08	-29.7302094426695
2679	chr22	42536312	42536312	+	6.31938945616639e-13	4.98877099166666e-10	-29.7187656684443
3365	chr6	4715044	4715044	+	1.54989465706024e-10	5.86967209517654e-08	-29.7069597069597
621	chr10	134436399	134436399	+	2.88480624388576e-07	2.0898348379478e-05	-29.7038327526132
1452	chr16	846652	846652	+	4.9849013805669503e-14	4.9657691749551196e-11	-29.7025555090071
158	chr1	64415575	64415575	+	3.6485703347466395e-11	1.7304128344385e-08	-29.6998074566777
3921	chr7	151542840	151542840	+	2.4483510774331303e-09	5.47154831039482e-07	-29.6949237309327
3244	chr5	114728073	114728073	+	5.61498181284037e-10	1.69209388194e-07	-29.6914494901072
4236	chr9	100123788	100123788	+	3.39199890397879e-10	1.12289889008664e-07	-29.6785885613773
224	chr1	146550295	146550295	+	2.68673971959288e-14	2.8327004827839497e-11	-29.6770656832453
3430	chr6	29911802	29911802	+	7.17520820536777e-10	2.06596294931018e-07	-29.6619625861503
574	chr10	129191329	129191329	+	9.65894031423886e-15	1.1109070835810199e-11	-29.6593614052368
2581	chr21	46805336	46805336	+	1.7249091044391197e-11	9.11793009965981e-09	-29.6536796536796
3609	chr6	169271072	169271072	+	1.4302838369229e-07	1.24065806953117e-05	-29.6532689322063
2896	chr3	194448767	194448767	+	2.0802402023179e-09	4.81208006050007e-07	-29.6459958526711
1179	chr13	114057711	114057711	+	2.3314683517128303e-15	2.9605870431532697e-12	-29.6340429713893
218	chr1	146549890	146549890	+	1.9692025787776398e-12	1.3739598117802e-09	-29.6254576175725
1922	chr18	24446525	24446525	+	7.82096609697192e-12	4.619186719682791e-09	-29.6240087503418
1676	chr17	170988	170988	+	2.2204460492503099e-16	3.3264497276895997e-13	-29.6188626336168
2799	chr3	53778620	53778620	+	5.06752491080675e-08	5.67764944728524e-06	-29.6151104775481
1224	chr14	25183062	25183062	+	1.564410468613e-06	7.20446568526941e-05	-29.6122994652406
3210	chr5	38772606	38772606	+	4.88498130835069e-14	4.869814662075129e-11	-29.6121734446539
1397	chr15	77891940	77891940	+	1.25677246387568e-12	9.18523784926373e-10	-29.6085858585859
3846	chr7	97853183	97853183	+	1.64128366453298e-09	3.9905946984815e-07	-29.6047540077391
1911	chr18	12912091	12912091	+	2.73262923400353e-09	5.96895342343534e-07	-29.6046046046046
348	chr1	247401644	247401644	+	1.37600919547509e-08	2.10054418748661e-06	-29.6016437992974
3370	chr6	6894223	6894223	+	3.19744231092045e-14	3.3169201053368095e-11	-29.5934446895682
4071	chr8	39856646	39856646	+	2.69658140261697e-08	3.52333061866255e-06	-29.5920109252305
2962	chr4	5720344	5720344	+	3.07453587256035e-07	2.19025759246373e-05	-29.5762132604238
931	chr12	29944669	29944669	+	4.81146190667303e-07	3.04646182692279e-05	-29.5739348370927
4264	chr9	130940120	130940120	+	5.3290705182007506e-15	6.443808329638699e-12	-29.5731049478
2010	chr19	5784313	5784313	+	4.44089209850063e-16	6.37775303039532e-13	-29.5714150854338
2953	chr4	3650826	3650826	+	8.99391672248839e-13	6.83518591374527e-10	-29.5705752316448
559	chr10	124319733	124319733	+	1.34334580348394e-07	1.18446526087535e-05	-29.5593368237347
3456	chr6	31237563	31237563	+	2.1843971076407297e-11	1.11723582685711e-08	-29.5577360637088
1802	chr17	64712547	64712547	+	2.21506479824995e-10	7.92137000634852e-08	-29.557424004435
2523	chr20	62641574	62641574	+	4.14888318145401e-08	4.88502749952196e-06	-29.5566922421142
3056	chr4	141868735	141868735	+	9.567041603375511e-09	1.58615096053374e-06	-29.5388499134059
2424	chr2	242955594	242955594	+	7.21644966006352e-15	8.49466258144462e-12	-29.5284724555593
972	chr12	107486918	107486918	+	1.55431223447522e-14	1.7190505411857697e-11	-29.5218639575972
4035	chr8	11734874	11734874	+	2.0650148258027902e-14	2.2266025597636898e-11	-29.5129800472002
3082	chr4	186389368	186389368	+	2.68673971959288e-14	2.8327004827839497e-11	-29.5104746751525
71	chr1	16539813	16539813	+	3.3306690738754704e-15	4.14202555624159e-12	-29.5103041015547
961	chr12	93968736	93968736	+	1.06692432666478e-13	9.94094682570337e-11	-29.5074626865672
944	chr12	51422570	51422570	+	2.88657986402541e-15	3.61632166510714e-12	-29.5068330362448
1491	chr16	10775854	10775854	+	1.11022302462516e-16	1.73620701722367e-13	-29.5067976283165
807	chr11	74867041	74867041	+	4.9572055349500504e-09	9.55312017460333e-07	-29.5045045045045
3104	chr5	51063	51063	+	8.881784197001249e-16	1.21376813474527e-12	-29.4937652480347
2500	chr20	61181015	61181015	+	6.06311159168094e-06	0.0001938240979806	-29.4890873015873
968	chr12	106153038	106153038	+	9.43689570931383e-15	1.0876782854283798e-11	-29.4859821641121
3346	chr6	2953027	2953027	+	1.39025603251852e-08	2.11681263035534e-06	-29.4848484848485
937	chr12	45610158	45610158	+	5.773159728050811e-15	6.93435693122982e-12	-29.4827813695738
3421	chr6	29702509	29702509	+	1.4798084979617e-10	5.6484732348196e-08	-29.4827586206897
823	chr11	99604441	99604441	+	2.19346568686163e-08	3.00634705938732e-06	-29.4728102947281
2471	chr20	45895799	45895799	+	3.03820668623445e-08	3.85513841083257e-06	-29.4724152152533
2070	chr19	39348317	39348317	+	3.9806904883477e-08	4.72975808037893e-06	-29.4638209266007
556	chr10	124060801	124060801	+	7.08949903227563e-08	7.31658016753269e-06	-29.4625645770684
31	chr1	3272754	3272754	+	2.77555756156289e-15	3.48206409660884e-12	-29.4578272528562
3522	chr6	43752536	43752536	+	6.10622663543836e-15	7.29237568168989e-12	-29.453853817589
3638	chr6	170597276	170597276	+	1.77312609039859e-11	9.33818042857978e-09	-29.4527951359568
19	chr1	2224835	2224835	+	1.11400598745703e-08	1.78594670154567e-06	-29.4472464558342
2968	chr4	7430889	7430889	+	6.06981132023066e-11	2.66631119362747e-08	-29.4228192306435
267	chr1	179553723	179553723	+	2.8742497937273e-08	3.69678766114924e-06	-29.4149512459372
2542	chr21	43967125	43967125	+	1.03988262445398e-10	4.19947674142284e-08	-29.4140830267998
2040	chr19	15083795	15083795	+	3.70670161231601e-12	2.40130112558643e-09	-29.3930366070401
1795	chr17	56566398	56566398	+	1.15227051233902e-07	1.05619661755902e-05	-29.3877551020408
2072	chr19	39523538	39523538	+	1.9639290194106697e-11	1.01963354690436e-08	-29.3857431749242
1947	chr18	72916284	72916284	+	5.485611964672899e-12	3.3930425317380504e-09	-29.3802242241519
978	chr12	113629949	113629949	+	6.749989456267259e-11	2.91034401475833e-08	-29.3763538935127
1120	chr13	110766613	110766613	+	2.07066561674907e-08	2.87730244782323e-06	-29.3627450980392
332	chr1	242343410	242343410	+	1.10346409787354e-09	2.91675960328948e-07	-29.3560606060606
63	chr1	15127565	15127565	+	4.32563423968801e-08	5.04076878321389e-06	-29.3548387096774
1027	chr12	129279931	129279931	+	6.2441163350968095e-12	3.80485740761722e-09	-29.3507890522816
212	chr1	146549552	146549552	+	7.10242975543451e-12	4.25135654055814e-09	-29.3482804484135
2491	chr20	60392881	60392881	+	8.63004147033664e-08	8.48920393854155e-06	-29.3451954869278
3450	chr6	31091070	31091070	+	2.21427086666282e-08	3.02857911830542e-06	-29.3413729128015
1355	chr15	40269051	40269051	+	1.54410622066337e-08	2.29532469664075e-06	-29.3367620272153
3582	chr6	167196063	167196063	+	5.53925456281412e-07	3.37193565070337e-05	-29.3352059925094
2166	chr2	10986853	10986853	+	2.14384066055118e-13	1.87495333530785e-10	-29.3341845473514
4045	chr8	20138477	20138477	+	1.92788618402773e-07	1.54894514523766e-05	-29.3129539951574
2551	chr21	44200953	44200953	+	5.96165370403412e-08	6.41818949550606e-06	-29.3054641211323
1773	chr17	37268414	37268414	+	7.016656367042631e-09	1.24869024968987e-06	-29.3000508130081
4034	chr8	11304011	11304011	+	4.28062840729382e-09	8.53153619402614e-07	-29.296875
3776	chr7	36117168	36117168	+	2.49023501597279e-07	1.87412111608919e-05	-29.2826209753342
1248	chr14	71697555	71697555	+	2.43693953905222e-13	2.10814681113379e-10	-29.2760352506396
2514	chr20	62363816	62363816	+	2.139729216033e-08	2.95087032935748e-06	-29.2727544239528
1973	chr19	485953	485953	+	2.95176560971555e-09	6.34743383325148e-07	-29.2700190804456
3291	chr5	149211867	149211867	+	6.915612527080839e-11	2.96805290019527e-08	-29.2673709215902
600	chr10	133376596	133376596	+	5.5565594828666e-06	0.0001818569481035	-29.265873015873
1464	chr16	1307296	1307296	+	1.90705244051959e-06	8.33945387843938e-05	-29.265039349073
2352	chr2	236761396	236761396	+	1.99244620802119e-10	7.24385081326948e-08	-29.2629262926293
3424	chr6	29855119	29855119	+	4.76199552013057e-08	5.41712369169448e-06	-29.2622950819672
3624	chr6	170532821	170532821	+	4.84652762366977e-10	1.50230397753669e-07	-29.2575650950035
3911	chr7	150094852	150094852	+	4.84945417156268e-13	3.93500865761999e-10	-29.2460630835695
171	chr1	82627702	82627702	+	1.7780793504229601e-09	4.24769415867491e-07	-29.2401960784314
1811	chr17	71533396	71533396	+	1.81853421210576e-11	9.53468257079033e-09	-29.2345999044955
1132	chr13	112572534	112572534	+	4.44089209850063e-16	6.37775303039532e-13	-29.2330024349129
510	chr10	81444915	81444915	+	6.66133814775094e-16	9.31955750154358e-13	-29.212964820089
553	chr10	123422858	123422858	+	9.85534736153149e-07	5.14320891577829e-05	-29.2019774011299
2343	chr2	233409012	233409012	+	1.02251540567977e-12	7.665510157981501e-10	-29.2018779342723
3777	chr7	36124527	36124527	+	2.1094237467878e-15	2.7027010654113797e-12	-29.1998097518574
2681	chr22	42541284	42541284	+	9.13491504661579e-13	6.92873302630208e-10	-29.1713685142162
3387	chr6	25181447	25181447	+	7.027711745877241e-14	6.80550940498846e-11	-29.1594853501142
399	chr10	3248188	3248188	+	3.25517390820096e-13	2.74155725865474e-10	-29.1590643701649
62	chr1	15120544	15120544	+	5.74363595440275e-06	0.0001862623959896	-29.1563815885001
4039	chr8	17781577	17781577	+	5.2180482157382405e-15	6.32084955411787e-12	-29.1429870425097
1459	chr16	1101871	1101871	+	2.64512856062993e-11	1.31835931655168e-08	-29.1383605072464
1056	chr12	132936795	132936795	+	4.0495767850146105e-09	8.17145160576184e-07	-29.1287878787879
1666	chr16	89858525	89858525	+	3.59949696715489e-08	4.38001227428392e-06	-29.1284006238087
3410	chr6	26389926	26389926	+	8.881784197001249e-16	1.21376813474527e-12	-29.1082164328657
3554	chr6	121801471	121801471	+	4.44089209850063e-16	6.37775303039532e-13	-29.1079866849787
1024	chr12	129190473	129190473	+	4.42978986825437e-14	4.46534094149135e-11	-29.1066587597425
4232	chr9	99065384	99065384	+	8.195988665526951e-09	1.40742807789115e-06	-29.1060606060606
4228	chr9	95491898	95491898	+	1.78157932850809e-10	6.60807088334965e-08	-29.1028002947679
2047	chr19	18146008	18146008	+	6.1917904137232e-09	1.13416264619909e-06	-29.0826648064179
3352	chr6	2953220	2953220	+	3.5669711628827403e-10	1.17079145491914e-07	-29.0815262718932
2566	chr21	45784631	45784631	+	2.20931298811067e-08	3.02317824002999e-06	-29.0758293838863
1914	chr18	13471199	13471199	+	7.32280339699187e-08	7.49708366529733e-06	-29.0560471976401
2083	chr19	46877975	46877975	+	3.3361091666961297e-12	2.18315209065184e-09	-29.0545140343527
2165	chr2	10918209	10918209	+	9.880984919163892e-15	1.1340374546228599e-11	-29.0437616607231
895	chr12	2176046	2176046	+	1.06760127183136e-07	9.97674559780216e-06	-29.0423861852433
34	chr1	3791532	3791532	+	2.2987944880981097e-11	1.1655621301847e-08	-29.0411274655076
3649	chr7	82447	82447	+	3.9745984281580604e-14	4.05020909808743e-11	-29.0410717433457
3158	chr5	2141556	2141556	+	1.79615211592932e-11	9.437427094675161e-09	-29.0392944573473
868	chr11	134309304	134309304	+	7.665022394576231e-09	1.33486830429481e-06	-29.0384615384615
181	chr1	101106533	101106533	+	2.00666296310548e-05	0.0004626193410764	-29.0322580645161
2387	chr2	241119882	241119882	+	1.34668576290409e-09	3.42078693353382e-07	-29.0311418685121
898	chr12	3428427	3428427	+	2.64233079860787e-14	2.7913116685330398e-11	-29.024570434451
1425	chr15	93278299	93278299	+	3.93608923232591e-10	1.2679770630407e-07	-29.0229442562365
3654	chr7	206512	206512	+	9.880984919163892e-15	1.1340374546228599e-11	-29.0186563299848
3304	chr5	161113003	161113003	+	1.9577434118289704e-09	4.58550164108386e-07	-29.0168386746333
569	chr10	126817841	126817841	+	2.07934737206372e-07	1.63788933129856e-05	-29.010989010989
373	chr10	820868	820868	+	1.0991207943789e-14	1.24980665335562e-11	-29.0089978088238
4223	chr9	92277134	92277134	+	1.96635963223279e-06	8.52557456347026e-05	-29.0072504182934
3408	chr6	25882724	25882724	+	6.70554545556534e-07	3.87605140272448e-05	-28.9915966386555
278	chr1	201970747	201970747	+	5.67879077095768e-13	4.5332656890208e-10	-28.9887083789195
1110	chr13	99509145	99509145	+	1.15136412881522e-06	5.76131811740096e-05	-28.9884551951622
3418	chr6	29698660	29698660	+	4.55191440096314e-15	5.56369732432704e-12	-28.9880952380952
2383	chr2	240610002	240610002	+	2.16983275491689e-06	9.16597535952105e-05	-28.984350047908
2127	chr19	58547515	58547515	+	3.54209178654585e-08	4.3290243177977e-06	-28.9799402475459
2386	chr2	240845891	240845891	+	2.18047802036381e-13	1.90392170461794e-10	-28.9792366032575
4116	chr8	128747338	128747338	+	6.51698250919708e-10	1.91428985796953e-07	-28.9768514704671
3088	chr4	187125527	187125527	+	2.1491697310693796e-11	1.10228453135899e-08	-28.9519059872138
1791	chr17	48787959	48787959	+	6.84586476396021e-09	1.22368280508064e-06	-28.9444444444444
1591	chr16	85520901	85520901	+	4.68514116391816e-14	4.6982623240164696e-11	-28.9339412690658
209	chr1	146549145	146549145	+	6.62379730620444e-07	3.84199874429985e-05	-28.9338706722843
2151	chr2	2633508	2633508	+	5.3185122972365694e-11	2.38839955148573e-08	-28.9289092758848
4226	chr9	95473718	95473718	+	5.63207369630447e-10	1.69570720139144e-07	-28.9245359160613
2786	chr3	42578767	42578767	+	2.00173211339916e-13	1.76319360278309e-10	-28.921753784467
756	chr11	33721557	33721557	+	4.86943818600594e-13	3.94739497296778e-10	-28.9156626506024
734	chr11	11335515	11335515	+	2.32133867683615e-10	8.22324782416005e-08	-28.9148936170213
971	chr12	107486909	107486909	+	1.33848487848809e-12	9.71931014973272e-10	-28.9107631498936
3067	chr4	169190382	169190382	+	5.6621374255883e-15	6.81611725535116e-12	-28.9069747828287
4053	chr8	22845012	22845012	+	1.00403278635586e-06	5.21294175638558e-05	-28.8897614606852
1935	chr18	55777850	55777850	+	1.23012711128467e-13	1.13329200464122e-10	-28.8868668486503
3403	chr6	25882537	25882537	+	8.326672684688671e-15	9.671238916696169e-12	-28.8757919765705
1103	chr13	79366652	79366652	+	1.0802292393918801e-10	4.34041010993782e-08	-28.866466294547
4281	chr9	136242319	136242319	+	4.64826229729098e-08	5.32243769561043e-06	-28.8587848932677
834	chr11	118436389	118436389	+	6.67882078164705e-06	0.0002081225973616	-28.8516746411483
2116	chr19	56459342	56459342	+	3.31140672515939e-06	0.0001247518408481	-28.8515194932509
4234	chr9	99962210	99962210	+	4.7277293191427797e-11	2.16087737057264e-08	-28.8440567066521
3882	chr7	133380896	133380896	+	3.4608000909486203e-09	7.21783314151509e-07	-28.8392883058079
1688	chr17	1029902	1029902	+	2.9321989281072495e-11	1.44008152540681e-08	-28.8335769225091
3260	chr5	133190428	133190428	+	2.3980595287298498e-11	1.20977810654959e-08	-28.8301346419154
1329	chr14	105689646	105689646	+	3.3264412335753904e-09	6.98602797844005e-07	-28.8176033934252
4130	chr8	141149053	141149053	+	2.79422818216801e-10	9.5717047714206e-08	-28.8165183817358
3117	chr5	418839	418839	+	5.487998944175839e-11	2.44928138861234e-08	-28.8110801298167
258	chr1	166941585	166941585	+	8.72635297355373e-14	8.302033351989729e-11	-28.8082198925572
891	chr12	562224	562224	+	1.94746527237832e-07	1.56060209917083e-05	-28.8057445200302
3399	chr6	25882500	25882500	+	6.66133814775094e-16	9.31955750154358e-13	-28.8030685546327
2669	chr22	40011272	40011272	+	3.30362481970603e-06	0.0001245227536925	-28.7991104521868
671	chr11	783767	783767	+	2.91892943815597e-07	2.10756493605171e-05	-28.7984261501211
1258	chr14	77954218	77954218	+	3.69096924257573e-06	0.0001349463152081	-28.7968441814596
2937	chr4	1733731	1733731	+	7.729927808952649e-12	4.5753949368555704e-09	-28.7934839044652
2129	chr19	58578578	58578578	+	7.933855683539551e-09	1.37224514757911e-06	-28.7704321355304
2489	chr20	60059665	60059665	+	7.10037029172383e-10	2.04877065686036e-07	-28.7643110935649
3020	chr4	42348104	42348104	+	5.55111512312578e-16	7.85146358702714e-13	-28.7531871494136
1686	chr17	800296	800296	+	1.11022302462516e-16	1.73620701722367e-13	-28.7521197007481
794	chr11	69875694	69875694	+	1.94595924540852e-06	8.46001079286491e-05	-28.7337662337662
2895	chr3	194319490	194319490	+	4.0077829943641096e-11	1.87193280171933e-08	-28.7198515769944
2503	chr20	61706106	61706106	+	1.11022302462516e-16	1.73620701722367e-13	-28.7184496674758
938	chr12	45610161	45610161	+	1.79856129989275e-14	1.9659076259914698e-11	-28.7134502923977
3757	chr7	14020304	14020304	+	4.3344772215903e-11	2.00721673255956e-08	-28.6989278470009
4108	chr8	119050917	119050917	+	2.66371726120873e-07	1.9679904337666e-05	-28.6970320809744
235	chr1	153854424	153854424	+	1.40569561145609e-05	0.0003572087929135	-28.6966046002191
2647	chr22	28035413	28035413	+	1.87738713464114e-13	1.66340331911315e-10	-28.6959655582179
1492	chr16	10788405	10788405	+	1.5687451337953498e-12	1.12082490439561e-09	-28.667701863354
3283	chr5	140719898	140719898	+	4.37218780255932e-05	0.0008160104878985	-28.6666666666667
1990	chr19	1525853	1525853	+	4.773959005888171e-15	5.8193408557493195e-12	-28.6637832916003
1011	chr12	124826462	124826462	+	2.77555756156289e-15	3.48206409660884e-12	-28.6564762670957
2339	chr2	228253608	228253608	+	3.41830674877031e-10	1.13021288418969e-07	-28.6561942653313
1950	chr18	72916376	72916376	+	1.11022302462516e-16	1.73620701722367e-13	-28.6479250334672
2222	chr2	75059013	75059013	+	2.2204460492503099e-16	3.3264497276895997e-13	-28.6463025726829
488	chr10	71144701	71144701	+	5.2174835896146e-08	5.80698975870858e-06	-28.6438081772122
2981	chr4	8012321	8012321	+	3.67039731941077e-13	3.06269485242347e-10	-28.6360038328542
3417	chr6	29695713	29695713	+	3.20634963024702e-10	1.07204103728031e-07	-28.6134681350424
2823	chr3	111447773	111447773	+	1.9645123435108e-05	0.0004554994722589	-28.6090909090909
542	chr10	112193472	112193472	+	7.91898289498327e-07	4.38254977433835e-05	-28.6083392729865
3557	chr6	134775478	134775478	+	1.3593570713510399e-12	9.84971461694921e-10	-28.6059460027314
1817	chr17	73390116	73390116	+	1.1024403612225298e-11	6.22089731010216e-09	-28.6022665947113
3192	chr5	10794258	10794258	+	5.4173323493778e-08	5.97418407705743e-06	-28.5981308411215
2688	chr22	44577211	44577211	+	6.878327574177941e-09	1.22867461302314e-06	-28.5980066445183
3241	chr5	109076336	109076336	+	2.47425302468685e-10	8.65961189335009e-08	-28.5912156005103
2513	chr20	62342800	62342800	+	6.66133814775094e-16	9.31955750154358e-13	-28.5828439395398
3756	chr7	12962642	12962642	+	8.770761894538741e-15	1.01522108441316e-11	-28.5801564027371
2518	chr20	62402627	62402627	+	4.45654624314784e-12	2.82954582140989e-09	-28.5743093365598
1269	chr14	91022386	91022386	+	7.99360577730113e-15	9.30433862809886e-12	-28.5714285714286
1362	chr15	41857215	41857215	+	2.2204460492503099e-16	3.3264497276895997e-13	-28.5710804620108
1236	chr14	52733243	52733243	+	1.6190826457318498e-11	8.63095769548214e-09	-28.5708395183902
487	chr10	67155178	67155178	+	1.93208877352635e-06	8.41686667937838e-05	-28.5675247308302
53	chr1	10920576	10920576	+	7.632294352077911e-09	1.33036622215734e-06	-28.5653071559347
1647	chr16	88442744	88442744	+	1.99132044187422e-10	7.2424933397593e-08	-28.5571285571286
3962	chr7	157742573	157742573	+	1.52418322407755e-09	3.76767793335785e-07	-28.5541427399508
2829	chr3	120179751	120179751	+	3.4487850353315302e-09	7.1994268586127e-07	-28.5436507059681
3520	chr6	41696299	41696299	+	1.65278901675947e-12	1.17252107948895e-09	-28.5375984600967
2207	chr2	55393961	55393961	+	9.536815781530091e-14	8.990977952457949e-11	-28.5218253968254
3022	chr4	53210660	53210660	+	7.78316132987733e-07	4.32825394209988e-05	-28.5172798216276
1565	chr16	78082760	78082760	+	3.33066907387547e-16	4.873761027279409e-13	-28.5165019482363
3349	chr6	2953134	2953134	+	1.40665257220007e-13	1.2789557138987501e-10	-28.5147392290249
781	chr11	62752289	62752289	+	5.26911847487099e-13	4.2412322996980103e-10	-28.5144927536232
4305	chr9	138479027	138479027	+	1.11022302462516e-16	1.73620701722367e-13	-28.5101211499753
1762	chr17	30822579	30822579	+	1.92512672470002e-13	1.70069461850738e-10	-28.5061856331906
1993	chr19	1792217	1792217	+	2.38066677482607e-10	8.39839605988108e-08	-28.5047931544747
3600	chr6	168581675	168581675	+	2.23954188527387e-12	1.53684910291074e-09	-28.5041785676505
2763	chr3	14851099	14851099	+	1.54314404920974e-07	1.31395945501697e-05	-28.4983208060131
1736	chr17	16650089	16650089	+	1.4223541233704402e-09	3.57179467284818e-07	-28.4951316708434
4048	chr8	22091797	22091797	+	2.08499884024604e-13	1.82999145174833e-10	-28.4941562832029
1800	chr17	64210527	64210527	+	1.0724754417879e-13	9.985798539020719e-11	-28.4842280861389
1382	chr15	67457484	67457484	+	1.19062073367093e-06	5.90473848925585e-05	-28.4837742023452
2145	chr2	1595500	1595500	+	1.7874590696464998e-14	1.9545611593332798e-11	-28.4825656478691
2012	chr19	5787879	5787879	+	2.2204460492503099e-16	3.3264497276895997e-13	-28.4774135837966
4249	chr9	119836555	119836555	+	1.50129072762351e-06	6.99597861432866e-05	-28.4773343665246
2683	chr22	43190158	43190158	+	3.09921716988848e-05	0.0006347058587027	-28.4644194756554
166	chr1	75591511	75591511	+	2.52345921936126e-10	8.80565806637464e-08	-28.4619800406253
765	chr11	58564375	58564375	+	9.319878202518339e-11	3.82303350828306e-08	-28.4570421971335
3091	chr4	187125547	187125547	+	1.02140518265514e-14	1.1683030867926001e-11	-28.4522220102994
855	chr11	126382235	126382235	+	3.37289840501853e-09	7.06551626002178e-07	-28.4432136660883
221	chr1	146549944	146549944	+	1.47659662275146e-13	1.33805856025285e-10	-28.4392655367232
1470	chr16	2260934	2260934	+	5.21249710061511e-13	4.19815166525079e-10	-28.4375712007291
2144	chr2	1518668	1518668	+	7.95273402687258e-10	2.24023763318303e-07	-28.4375
2303	chr2	172961810	172961810	+	3.6264213854053696e-11	1.72141532455824e-08	-28.4370532018963
1153	chr13	113386496	113386496	+	1.8096635301390102e-14	1.97724493858216e-11	-28.4359835759612
274	chr1	196397818	196397818	+	3.10451932161726e-07	2.20581582194312e-05	-28.4330275229358
270	chr1	182031832	182031832	+	5.65780677863614e-08	6.17296721994476e-06	-28.4276126558006
2115	chr19	56116927	56116927	+	1.44287681802524e-09	3.60861013309671e-07	-28.4124734231042
2770	chr3	20310663	20310663	+	6.53590931376513e-08	6.88964049397979e-06	-28.4004884004884
402	chr10	3457288	3457288	+	6.77236045021345e-14	6.57704352039136e-11	-28.3970606551252
3616	chr6	169823935	169823935	+	1.85750999137646e-07	1.5071435192633e-05	-28.3909976486396
1284	chr14	99504958	99504958	+	3.1927904764472695e-11	1.54536787023121e-08	-28.3908831201093
42	chr1	4843918	4843918	+	1.60551988603874e-06	7.34093184489214e-05	-28.390022675737
2179	chr2	25150130	25150130	+	1.21066632977618e-05	0.0003203657506348	-28.3805490654206
3462	chr6	31483457	31483457	+	5.93602944576332e-12	3.6450052138223404e-09	-28.3800008280088
137	chr1	44068758	44068758	+	2.8412900920926602e-09	6.15124064926462e-07	-28.3776091081594
2565	chr21	45683376	45683376	+	1.348805511725e-10	5.22482771888897e-08	-28.3755868544601
1891	chr17	80982691	80982691	+	2.2204460492503099e-16	3.3264497276895997e-13	-28.3730872188262
1065	chr13	21527190	21527190	+	8.77850903080457e-10	2.41957433527146e-07	-28.3665421336654
2186	chr2	27361946	27361946	+	2.6202040537270896e-11	1.30747815121239e-08	-28.3657551561488
1483	chr16	5008660	5008660	+	1.01559991527722e-07	9.6064877562694e-06	-28.3579717056112
2712	chr22	49295400	49295400	+	1.70974345792274e-14	1.8748786448989297e-11	-28.3450582401107
1442	chr15	101738199	101738199	+	7.17508968905989e-08	7.38184846549522e-06	-28.331477077752
1861	chr17	79283390	79283390	+	3.19638628898389e-08	4.00713153567181e-06	-28.3285171102662
3351	chr6	2953210	2953210	+	5.04988051375221e-10	1.55166495214947e-07	-28.3273280486828
2230	chr2	95691992	95691992	+	2.04625205668663e-12	1.4225886708846602e-09	-28.3176593521421
1081	chr13	33092929	33092929	+	6.35941738602597e-07	3.72881575485757e-05	-28.3160129623422
1631	chr16	88091946	88091946	+	1.5684786802694397e-11	8.38264701268911e-09	-28.3094098883573
1707	chr17	3904445	3904445	+	2.78991363567016e-07	2.03875913550309e-05	-28.3010640153497
1020	chr12	125713571	125713571	+	2.0328472238873e-10	7.36207729501228e-08	-28.2945736434108
3089	chr4	187125536	187125536	+	2.3483437416871298e-11	1.1877946299653e-08	-28.293995666255
1992	chr19	1539234	1539234	+	3.62266328046701e-10	1.18662269431937e-07	-28.2912569758172
1747	chr17	18874720	18874720	+	1.69864122767649e-14	1.86496925308554e-11	-28.2818947020961
2159	chr2	7133703	7133703	+	1.7036956290184e-08	2.47522894323307e-06	-28.2777098258489
3451	chr6	31091073	31091073	+	3.68197093147948e-07	2.50077869668878e-05	-28.2710757297408
751	chr11	18026461	18026461	+	7.261654833001781e-09	1.28109553323432e-06	-28.2682682682683
1186	chr13	114311628	114311628	+	6.43606279382425e-10	1.89442409481748e-07	-28.2512892639475
3784	chr7	38433361	38433361	+	5.51114709423928e-13	4.41505376788496e-10	-28.2481527093596
362	chr1	248524261	248524261	+	1.2833067941642199e-12	9.35644438539356e-10	-28.2412409322426
2283	chr2	129063875	129063875	+	6.494804694057171e-14	6.325637087347589e-11	-28.2335462276717
296	chr1	220445323	220445323	+	1.22124532708767e-15	1.63107574418863e-12	-28.231031543052
225	chr1	146550304	146550304	+	6.216138714876249e-13	4.9230444417842e-10	-28.2238328313253
2019	chr19	7615902	7615902	+	1.1891820861365001e-11	6.6261597540009904e-09	-28.2074184747304
2707	chr22	49018872	49018872	+	7.90438792197534e-09	1.36845916787133e-06	-28.2073838644683
2582	chr21	47049463	47049463	+	8.881784197001249e-16	1.21376813474527e-12	-28.187194069547
4024	chr8	6436918	6436918	+	2.39512536470698e-08	3.22272790952133e-06	-28.1870428422152
3199	chr5	29976679	29976679	+	1.1676829486662e-06	5.82157351304565e-05	-28.1835730742886
1580	chr16	84961275	84961275	+	2.45716490276937e-06	0.000100327740356	-28.1831880314283
11	chr1	1225727	1225727	+	1.14686038443779e-13	1.0623615602284001e-10	-28.1687810259239
1093	chr13	51066062	51066062	+	1.6609602582207101e-10	6.22329203923779e-08	-28.1543538969281
1542	chr16	56709703	56709703	+	3.08675391913482e-08	3.90393713028644e-06	-28.1539888682746
2188	chr2	30478197	30478197	+	9.21532850028939e-11	3.79105568869057e-08	-28.1527235292337
1808	chr17	71162336	71162336	+	5.40678612992451e-13	4.3387545935168003e-10	-28.1516007702413
4245	chr9	113800950	113800950	+	1.27966703900029e-09	3.28629996959707e-07	-28.1382656155246
2416	chr2	242851130	242851130	+	1.40998324127395e-13	1.28155382663284e-10	-28.1353987378084
3093	chr4	187125568	187125568	+	1.9761969838327802e-14	2.14621362703283e-11	-28.1313078400559
4224	chr9	93943920	93943920	+	2.43095661045523e-07	1.84081258024843e-05	-28.125
4105	chr8	114612311	114612311	+	1.11022302462516e-16	1.73620701722367e-13	-28.1228364042434
733	chr11	10522120	10522120	+	4.21726846777659e-08	4.94469642504784e-06	-28.115409770086
4104	chr8	110594147	110594147	+	1.5500711825211498e-11	8.29408852834515e-09	-28.0969030969031
1182	chr13	114277200	114277200	+	1.42974521111228e-12	1.0293878179755601e-09	-28.0766999897642
986	chr12	117363165	117363165	+	9.5185073489823e-08	9.13654053756605e-06	-28.0754577854246
593	chr10	131577724	131577724	+	1.2225191969861302e-09	3.16989466577063e-07	-28.0714612918003
2480	chr20	56413817	56413817	+	4.37205827097387e-13	3.57980694104838e-10	-28.0696117804551
3500	chr6	34082943	34082943	+	3.4872105203476197e-13	2.91973238008792e-10	-28.061941925051
1700	chr17	3637953	3637953	+	8.34420018525073e-07	4.55753265987107e-05	-28.0612244897959
2867	chr3	159217153	159217153	+	2.86147091199673e-06	0.0001120731355943	-28.0570142535634
509	chr10	81321365	81321365	+	8.00670235556744e-07	4.41845664666489e-05	-28.0557082646143
2396	chr2	241846323	241846323	+	2.0997981131643e-11	1.08060646260929e-08	-28.0494209347964
3916	chr7	151092685	151092685	+	2.09276020013416e-06	8.92657600493993e-05	-28.0481211138145
816	chr11	89464022	89464022	+	3.3143321420681104e-09	6.96383680838923e-07	-28.0478512648583
4137	chr8	142262080	142262080	+	5.44009282066327e-15	6.566328749453579e-12	-28.0219564019832
58	chr1	12042754	12042754	+	6.46673714577162e-10	1.90149439041305e-07	-28.0191050779286
2429	chr20	5574312	5574312	+	3.98064509399276e-06	0.0001426829030172	-28.0189886921272
2362	chr2	238814783	238814783	+	6.79179635865168e-08	7.08738549388625e-06	-28.0165912518854
3320	chr5	177847155	177847155	+	1.72604901482742e-08	2.49979408820218e-06	-28.0154226684126
3589	chr6	167514083	167514083	+	1.07632277424052e-07	1.0038875835723e-05	-28.0103753433018
317	chr1	232148196	232148196	+	4.32653090021162e-08	5.04137988625156e-06	-27.9874213836478
4107	chr8	118690440	118690440	+	5.76835456289615e-07	3.47508002239287e-05	-27.9859484777518
1954	chr18	72916498	72916498	+	1.11022302462516e-16	1.73620701722367e-13	-27.9827465461259
1471	chr16	2261683	2261683	+	2.52563754354895e-08	3.35056664664409e-06	-27.9773553256919
3381	chr6	16922870	16922870	+	2.85425016954832e-11	1.40818221869473e-08	-27.9689608636977
2272	chr2	121286876	121286876	+	1.65645275274073e-13	1.48661661574435e-10	-27.963173949796
706	chr11	2167850	2167850	+	1.7949974839837098e-11	9.43502090496616e-09	-27.9578663640233
1075	chr13	28552772	28552772	+	3.1891378426962495e-11	1.54387581914062e-08	-27.9504327301338
2760	chr3	14345246	14345246	+	1.49602997767673e-08	2.2408303543666e-06	-27.9445668323172
1161	chr13	113643382	113643382	+	7.99905808257506e-10	2.25007414139744e-07	-27.9432624113475
1145	chr13	112895645	112895645	+	6.66133814775094e-16	9.31955750154358e-13	-27.9388537906137
61	chr1	14869726	14869726	+	2.79451865203839e-07	2.04107801723403e-05	-27.9365079365079
842	chr11	121835422	121835422	+	4.55076365479812e-09	8.94292708453869e-07	-27.9355193258839
4151	chr8	143505736	143505736	+	3.48610029732299e-14	3.5834258592146395e-11	-27.9337266821622
920	chr12	13079642	13079642	+	5.3290705182007506e-15	6.443808329638699e-12	-27.9252239624596
3519	chr6	41528307	41528307	+	9.07052211118753e-14	8.5932470181191e-11	-27.9230769230769
791	chr11	68452984	68452984	+	2.0119057531076103e-09	4.68562019503791e-07	-27.9161560089395
4058	chr8	23340737	23340737	+	1.65811608665578e-07	1.38640309728159e-05	-27.9145971302428
4278	chr9	136150144	136150144	+	1.00660479951387e-09	2.70106391790346e-07	-27.910148831106
4221	chr9	87082411	87082411	+	1.3660020492523e-07	1.1984983467628e-05	-27.906976744186
308	chr1	227694431	227694431	+	1.4533904257874e-07	1.2558144504355e-05	-27.9055466732259
3413	chr6	29080343	29080343	+	3.31467298053667e-10	1.10173091331876e-07	-27.8955453149002
2172	chr2	18965225	18965225	+	6.82368606064188e-11	2.93604338352266e-08	-27.8915868673051
3514	chr6	41196012	41196012	+	4.70348127112885e-09	9.17712281986774e-07	-27.8843146218811
2067	chr19	36268470	36268470	+	1.17953051637087e-06	5.86391050090321e-05	-27.8743961352657
3350	chr6	2953208	2953208	+	1.06671393940161e-09	2.83316669423614e-07	-27.863732229968
3216	chr5	57365219	57365219	+	6.328271240363391e-15	7.52768122829993e-12	-27.8632311159009
237	chr1	155147278	155147278	+	1.8161962367369e-07	1.48212025097321e-05	-27.8632025450689
1108	chr13	99127052	99127052	+	8.304468224196171e-14	7.928511435551229e-11	-27.8591352859135
39	chr1	4805973	4805973	+	2.34411791089073e-08	3.16857685828637e-06	-27.8403403403403
805	chr11	72367189	72367189	+	4.74130734673395e-10	1.47576835900791e-07	-27.8394520725809
870	chr11	134721789	134721789	+	3.17237751623622e-08	3.98709516245711e-06	-27.8390612639536
1307	chr14	104361143	104361143	+	2.03827253619782e-06	8.75579657857666e-05	-27.8315099624756
4098	chr8	101444279	101444279	+	7.61804952453815e-10	2.1683457012853e-07	-27.8314917127072
341	chr1	246254303	246254303	+	7.771561172376101e-16	1.0745162775303599e-12	-27.8282500540774
4004	chr8	1440086	1440086	+	5.340172748447e-13	4.29077477422991e-10	-27.8030303030303
3575	chr6	164056882	164056882	+	2.27595720048157e-14	2.43948422451696e-11	-27.7878869138829
1365	chr15	43566670	43566670	+	6.20480209434504e-07	3.66146100744739e-05	-27.7777777777778
2954	chr4	3724920	3724920	+	4.12621270484692e-09	8.28596738891512e-07	-27.7777777777778
4320	chr9	140084484	140084484	+	5.09729248809876e-08	5.70062551664356e-06	-27.7681418900017
728	chr11	7540936	7540936	+	1.20359318067642e-08	1.8950239109274e-06	-27.7678571428571
1143	chr13	112668262	112668262	+	5.48491696505948e-10	1.66084413586073e-07	-27.7655677655678
4197	chr8	145989121	145989121	+	3.27025561241978e-06	0.000123600383887	-27.7495356339818
3229	chr5	77080788	77080788	+	1.28448845115869e-07	1.14569094188915e-05	-27.7430134652557
1503	chr16	23400193	23400193	+	2.2204460492503103e-15	2.82889045515653e-12	-27.7423016886618
3367	chr6	5325601	5325601	+	2.2204460492503099e-16	3.3264497276895997e-13	-27.7376396157151
3388	chr6	25882373	25882373	+	1.11022302462516e-15	1.4908827733422899e-12	-27.7373045992591
528	chr10	98393928	98393928	+	3.774758283725531e-15	4.66006193392285e-12	-27.7333333333333
1687	chr17	836017	836017	+	1.7105206140399799e-12	1.2099909193753e-09	-27.7314710520387
2187	chr2	29438655	29438655	+	6.03563206968971e-07	3.58947350230113e-05	-27.7310924369748
1780	chr17	47005588	47005588	+	8.83190875211604e-07	4.75034623624909e-05	-27.7279187817259
2906	chr3	196705905	196705905	+	1.48558942925092e-12	1.0670418011354502e-09	-27.7154298709645
3038	chr4	89679539	89679539	+	3.7197809510392e-07	2.52042246505512e-05	-27.7131782945736
1083	chr13	36271197	36271197	+	1.89537274764007e-12	1.3272334895297201e-09	-27.6935747933428
3682	chr7	896242	896242	+	1.6749006626071202e-09	4.05485904372821e-07	-27.6883780332056
1502	chr16	20750043	20750043	+	1.07469588783715e-13	9.9961642036703e-11	-27.6848998459168
3703	chr7	1303439	1303439	+	1.11022302462516e-16	1.73620701722367e-13	-27.6804622183051
4082	chr8	53315115	53315115	+	1.36890498936282e-13	1.24756639060367e-10	-27.6781963310461
1106	chr13	93242974	93242974	+	2.60790945505462e-07	1.93825612122476e-05	-27.6708640215411
1837	chr17	77179806	77179806	+	3.4416913763379904e-15	4.26833457732478e-12	-27.6644772262302
3098	chr4	187349159	187349159	+	5.39541744615235e-10	1.63758803060149e-07	-27.6627218934911
780	chr11	62367187	62367187	+	1.02512733202165e-06	5.29469913315971e-05	-27.6576246334311
22	chr1	2263665	2263665	+	1.21025411914388e-12	8.885237498217801e-10	-27.6567214213879
3428	chr6	29892731	29892731	+	9.43201190595211e-07	4.98083710820111e-05	-27.6412057360258
622	chr10	134544912	134544912	+	1.1876855054993e-10	4.70116011015384e-08	-27.6310265766784
1678	chr17	171209	171209	+	9.32587340685131e-15	1.0757976427676198e-11	-27.6290770805909
1378	chr15	66946989	66946989	+	4.43863987453774e-07	2.86922553678732e-05	-27.6269185360094
1247	chr14	71022585	71022585	+	3.39796088342226e-05	0.0006787113482513	-27.6245210727969
429	chr10	11238194	11238194	+	1.7825688702899402e-09	4.25467269281995e-07	-27.6217685178733
1101	chr13	75340102	75340102	+	6.139533326177121e-14	6.00987400169411e-11	-27.621412803532
921	chr12	13080525	13080525	+	1.24966703651808e-12	9.14317568717617e-10	-27.6117865237997
4243	chr9	112886805	112886805	+	2.44249065417534e-15	3.08709436230941e-12	-27.6002506265664
4021	chr8	2628643	2628643	+	6.837808097515109e-11	2.94071825111462e-08	-27.5815843492103
3005	chr4	21858266	21858266	+	5.55728017893609e-05	0.0009719909091961	-27.5760471412645
4127	chr8	140614687	140614687	+	3.6263178015971704e-09	7.48279177905776e-07	-27.5757575757576
4244	chr9	113800941	113800941	+	3.62961638522563e-09	7.48633087471912e-07	-27.5741710296684
1281	chr14	95911060	95911060	+	2.38236985694584e-10	8.40318031998697e-08	-27.570802919708
2967	chr4	7279707	7279707	+	1.86916149225169e-10	6.86939520276194e-08	-27.567920585162
2305	chr2	173867808	173867808	+	4.01234601099532e-13	3.30727253242443e-10	-27.5595238095238
936	chr12	45610155	45610155	+	1.7430501486614998e-13	1.55506046426722e-10	-27.5547706553386
338	chr1	245977996	245977996	+	3.4514366920035404e-09	7.20385183932862e-07	-27.5531914893617
211	chr1	146549500	146549500	+	2.52334699912815e-07	1.89269221227445e-05	-27.5432679835452
4152	chr8	143505749	143505749	+	1.73194791841524e-14	1.8976911262042797e-11	-27.5324966382788
987	chr12	117425039	117425039	+	5.95523630408934e-13	4.734411802392601e-10	-27.5279780158509
3053	chr4	119946771	119946771	+	6.52401980821837e-05	0.0010925121029463	-27.5193798449612
4211	chr9	34088701	34088701	+	6.635503257967909e-11	2.87471015041598e-08	-27.5140788415125
3952	chr7	157460788	157460788	+	5.55111512312578e-16	7.85146358702714e-13	-27.5132275132275
1949	chr18	72916311	72916311	+	1.4071056542164202e-09	3.5443469483134e-07	-27.5087719298246
4097	chr8	95538707	95538707	+	7.6838035933946e-10	2.18232227649751e-07	-27.5059269796112
1072	chr13	25715365	25715365	+	6.66133814775094e-16	9.31955750154358e-13	-27.5050730519481
544	chr10	115580385	115580385	+	2.96924894025441e-05	0.0006154144803029	-27.5050153098934
12	chr1	1225781	1225781	+	1.37778677355982e-13	1.25523854601573e-10	-27.5025249691393
4330	chrX	37892347	37892347	+	4.2859103283055e-06	0.0001505592020537	-27.4968152866242
1017	chr12	125465023	125465023	+	3.09752223870419e-14	3.2268609404575395e-11	-27.4875056792367
330	chr1	238110347	238110347	+	2.76422473799443e-08	3.59081377184367e-06	-27.4857992249297
1368	chr15	55488781	55488781	+	2.2204460492503103e-15	2.82889045515653e-12	-27.4850809889173
3354	chr6	2953235	2953235	+	8.998886191768921e-09	1.51335295691904e-06	-27.4825906694039
4347	chrX	150565329	150565329	+	2.7023716597796e-11	1.34320179633689e-08	-27.4812802818969
1889	chr17	80790387	80790387	+	2.2311041902867097e-12	1.53261206415916e-09	-27.4757712433816
3698	chr7	1133730	1133730	+	2.77555756156289e-15	3.48206409660884e-12	-27.4714136390992
2552	chr21	44258145	44258145	+	2.0740298367627497e-11	1.0703743847327e-08	-27.4710928757926
3120	chr5	435105	435105	+	9.65894031423886e-15	1.1109070835810199e-11	-27.4662019433883
446	chr10	28126080	28126080	+	2.917576146233e-07	2.10686863237006e-05	-27.4637009576769
3389	chr6	25882376	25882376	+	1.11022302462516e-15	1.4908827733422899e-12	-27.4602122015915
477	chr10	53165264	53165264	+	1.77209652507671e-08	2.55079850690678e-06	-27.4577464788732
3247	chr5	124911905	124911905	+	1.0536674610595e-06	5.40346950956272e-05	-27.4551709758132
1300	chr14	101709365	101709365	+	2.90604540431616e-10	9.88249790156749e-08	-27.45216294753
4325	chr9	141022305	141022305	+	1.07877097532683e-06	5.49813237581745e-05	-27.4503185519598
776	chr11	60776209	60776209	+	2.2204460492503103e-15	2.82889045515653e-12	-27.447882378758
4345	chrX	148605922	148605922	+	2.54107845876206e-12	1.71637771461578e-09	-27.4363800016365
2756	chr3	13119895	13119895	+	7.457967576840469e-11	3.16521238323167e-08	-27.4320305862362
1848	chr17	78715567	78715567	+	1.01426533838378e-10	4.11196375026672e-08	-27.4287246402717
1059	chr12	133320511	133320511	+	1.43271483565854e-09	3.59015671249279e-07	-27.4265142777254
2261	chr2	113954246	113954246	+	1.91264225273269e-05	0.0004468079437747	-27.4206349206349
2102	chr19	54445665	54445665	+	1.32593935830982e-12	9.63356259238421e-10	-27.4156877605153
3608	chr6	169244426	169244426	+	1.87984627864068e-10	6.90491550909361e-08	-27.4018379281537
2253	chr2	109002048	109002048	+	2.20192232558425e-07	1.70948418060586e-05	-27.4000386324126
1771	chr17	35898080	35898080	+	1.59472435257157e-12	1.13608984732336e-09	-27.3950686994165
1437	chr15	101540909	101540909	+	6.56798184173191e-07	3.81804561886842e-05	-27.3936170212766
3957	chr7	157711262	157711262	+	1.11022302462516e-16	1.73620701722367e-13	-27.3911024426488
3773	chr7	31003423	31003423	+	1.08468789505878e-13	1.00821791732782e-10	-27.3841625899853
657	chr10	135051577	135051577	+	5.10324579994226e-06	0.0001710807583048	-27.3745034308415
1855	chr17	79131973	79131973	+	5.17363929475323e-14	5.136779758377679e-11	-27.3684210526316
3341	chr6	2007686	2007686	+	2.40324788812751e-05	0.0005277548091604	-27.3683135973867
3480	chr6	32605283	32605283	+	3.00870144354093e-08	3.8262716114203e-06	-27.3682789043686
3717	chr7	1889299	1889299	+	2.2204460492503099e-16	3.3264497276895997e-13	-27.3581100547393
3466	chr6	32146449	32146449	+	2.7744534447649e-09	6.03645739668464e-07	-27.3551353226926
2698	chr22	47368250	47368250	+	7.376734778574701e-10	2.11164248201034e-07	-27.3488671749168
1431	chr15	98507043	98507043	+	6.37309882131065e-05	0.0010738708935454	-27.3483365949119
3513	chr6	41195999	41195999	+	9.159151215243359e-11	3.77252902377051e-08	-27.3481379071978
516	chr10	87192280	87192280	+	3.9941272511612195e-11	1.86652016172503e-08	-27.3426223651304
948	chr12	57040175	57040175	+	5.2180482157382405e-15	6.32084955411787e-12	-27.3416659173336
3214	chr5	55977624	55977624	+	1.48595775095739e-06	6.9436413207188e-05	-27.3340398882359
1170	chr13	113731901	113731901	+	1.45439216225896e-14	1.6251298785144898e-11	-27.3282733250174
2029	chr19	13874993	13874993	+	1.9969026432420398e-11	1.03476935099461e-08	-27.3266323558196
1944	chr18	61620765	61620765	+	1.11022302462516e-16	1.73620701722367e-13	-27.3255813953488
980	chr12	114256512	114256512	+	3.98266958301363e-08	4.7319020157811e-06	-27.3196509770186
2785	chr3	42578508	42578508	+	1.27009514017118e-13	1.1649625714809101e-10	-27.3138560780437
3565	chr6	149746450	149746450	+	2.3806893123534703e-09	5.35604827703338e-07	-27.3096072284713
436	chr10	13680725	13680725	+	3.20325150848788e-08	4.01399812383956e-06	-27.3061224489796
3797	chr7	48018997	48018997	+	3.1342807238488e-08	3.9498446793037e-06	-27.3013623119931
4279	chr9	136150172	136150172	+	6.03072181082354e-09	1.11218072898143e-06	-27.2976450187392
2110	chr19	55599011	55599011	+	9.65894031423886e-15	1.1109070835810199e-11	-27.2901515422921
5	chr1	922008	922008	+	8.508804549833831e-09	1.44983927017296e-06	-27.2891065323847
107	chr1	25069938	25069938	+	5.18672216287541e-10	1.58669200040893e-07	-27.2848890240195
3580	chr6	166912062	166912062	+	1.1515899345226899e-11	6.45654210943315e-09	-27.2839429053315
2423	chr2	242948331	242948331	+	1.6042241979263802e-09	3.92125669379964e-07	-27.27686111472
3296	chr5	152603307	152603307	+	5.3974602565176594e-12	3.3430982548609e-09	-27.270523594053
3935	chr7	155679499	155679499	+	3.99680288865056e-15	4.92520381883213e-12	-27.2702056432329
2633	chr22	22565875	22565875	+	1.06592722426413e-08	1.72603128246097e-06	-27.2680807564529
2805	chr3	57127990	57127990	+	2.48689957516035e-14	2.6477702989710397e-11	-27.2660516774519
922	chr12	18608888	18608888	+	4.46354064820298e-12	2.8333225382291403e-09	-27.2544992175274
4163	chr8	144002557	144002557	+	8.20185857675071e-07	4.50029618854092e-05	-27.253842958039
344	chr1	247253414	247253414	+	1.1866674309857201e-10	4.69838495982379e-08	-27.2409249920494
3443	chr6	30844259	30844259	+	2.9740243601139603e-10	1.00792498605018e-07	-27.2405372405372
3156	chr5	1896978	1896978	+	1.06759823204072e-10	4.29539298624205e-08	-27.2319215729471
2769	chr3	18168262	18168262	+	2.10679226844146e-05	0.0004793677896641	-27.2275934152077
1416	chr15	89440192	89440192	+	6.8833827526759706e-15	8.13796832551491e-12	-27.2218965105422
524	chr10	97276617	97276617	+	5.97299987248334e-14	5.87019404194953e-11	-27.2186549509969
1113	chr13	102125654	102125654	+	5.66191538098337e-12	3.4933171759520204e-09	-27.2066300589791
3639	chr6	170744106	170744106	+	9.34807786734382e-14	8.82840685608799e-11	-27.2002511842518
3068	chr4	169508704	169508704	+	4.516780727215061e-09	8.89733661139253e-07	-27.1988795518207
2840	chr3	127708287	127708287	+	2.4908408668977696e-11	1.25099256129212e-08	-27.1861869747899
3112	chr5	264699	264699	+	2.7563491489246404e-09	6.00913486964136e-07	-27.1826031339942
1685	chr17	744787	744787	+	1.9019044117385403e-09	4.47872593489068e-07	-27.1742543171115
1528	chr16	30366751	30366751	+	1.11022302462516e-16	1.73620701722367e-13	-27.1629156869332
2310	chr2	179702610	179702610	+	5.31116262081355e-09	1.00774962978336e-06	-27.1592327772103
3915	chr7	150825314	150825314	+	1.4973133843909597e-11	8.05635621678635e-09	-27.1585281618413
2280	chr2	128028129	128028129	+	1.67088716651609e-06	7.56250498883055e-05	-27.1490388616127
1977	chr19	696905	696905	+	1.13242748511766e-14	1.28444420641039e-11	-27.1465648854962
3000	chr4	10147118	10147118	+	3.36795036304238e-11	1.61688955344294e-08	-27.1457181003242
3794	chr7	46643538	46643538	+	1.9321729771704103e-09	4.5368894196614e-07	-27.1429927538525
3883	chr7	133984432	133984432	+	9.43307079533939e-05	0.0014300871304742	-27.1427142714271
866	chr11	134026087	134026087	+	3.4416913763379904e-15	4.26833457732478e-12	-27.1372345618745
3537	chr6	80580119	80580119	+	2.2204460492503099e-16	3.3264497276895997e-13	-27.1304910799923
4011	chr8	1783202	1783202	+	7.64721619361808e-13	5.906181207525131e-10	-27.1282992594468
2226	chr2	80412430	80412430	+	1.76956671538164e-10	6.57023358188211e-08	-27.1155860784542
1351	chr15	33307249	33307249	+	6.34242635633164e-07	3.72175358549821e-05	-27.11324570273
2945	chr4	2798169	2798169	+	2.248023989182e-11	1.14453340861277e-08	-27.1116219015593
3272	chr5	137419493	137419493	+	2.23106944419182e-06	9.34898242047112e-05	-27.1086428323499
1453	chr16	853169	853169	+	1.88208004736623e-10	6.91030907257684e-08	-27.1024464831804
830	chr11	115487740	115487740	+	2.05378292150726e-09	4.7618586663888e-07	-27.1020803096275
1852	chr17	79042975	79042975	+	2.76823008960037e-11	1.37073664623824e-08	-27.101361636466
2468	chr20	44747233	44747233	+	3.70355330847616e-08	4.48026468173066e-06	-27.0983074426153
4321	chr9	140251457	140251457	+	1.87456716815859e-11	9.783075061325041e-09	-27.0979020979021
4301	chr9	137620335	137620335	+	2.30555776359331e-07	1.76875082610304e-05	-27.0972325179145
3711	chr7	1350879	1350879	+	3.04978264864531e-13	2.58626571426889e-10	-27.0940948913415
909	chr12	7006269	7006269	+	1.40021960692849e-09	3.52923638765597e-07	-27.0878824830559
2666	chr22	37979264	37979264	+	1.21859822233006e-09	3.16124102626284e-07	-27.069153536645
3712	chr7	1581583	1581583	+	1.6764367671839902e-14	1.8435797548864797e-11	-27.0614692653673
3141	chr5	1443497	1443497	+	7.771561172376101e-16	1.0745162775303599e-12	-27.0577590844623
1715	chr17	6901671	6901671	+	2.29755219660621e-06	9.5499778339085e-05	-27.0494417862839
4351	chrX	153061555	153061555	+	2.56846656165877e-08	3.3925958626416e-06	-27.0493336450783
202	chr1	117638270	117638270	+	5.92100937168993e-08	6.38553388909241e-06	-27.0475227502528
4090	chr8	77899752	77899752	+	5.50535395049678e-10	1.66572896406939e-07	-27.0469399881165
201	chr1	111825260	111825260	+	9.19803566645783e-10	2.51295863429012e-07	-27.0369802056161
2527	chr21	37579961	37579961	+	4.04322242353317e-10	1.2970896947956e-07	-27.0336408640864
2961	chr4	4996833	4996833	+	3.24529084716474e-08	4.0522216654102e-06	-27.0208677778274
785	chr11	65577137	65577137	+	1.11022302462516e-16	1.73620701722367e-13	-27.0206171042126
87	chr1	20739722	20739722	+	5.9185989442767095e-12	3.63595063789412e-09	-27.0191713048856
2991	chr4	8510281	8510281	+	4.4001025045759005e-10	1.3892016521247e-07	-27.0134808157622
2141	chr2	1446975	1446975	+	5.73251880409131e-08	6.23469977527696e-06	-27.0134091832588
3604	chr6	168648671	168648671	+	2.26219972565556e-06	9.44203413087512e-05	-27.0111567821491
3734	chr7	2632856	2632856	+	3.4661162828797397e-13	2.90296819698875e-10	-27.0058385912045
1539	chr16	55688415	55688415	+	1.39469598203767e-07	1.21741020861024e-05	-27.0058226948416
3625	chr6	170532832	170532832	+	3.5898934713785e-08	4.37087909494349e-06	-27.0041536863967
3062	chr4	153871340	153871340	+	5.39217559492045e-11	2.41485694812673e-08	-27.0021834061135
2475	chr20	55636335	55636335	+	7.98224619735777e-09	1.37885381593248e-06	-27.0005235391245
2379	chr2	240319090	240319090	+	1.89961379959414e-11	9.89466596118576e-09	-27.0
4070	chr8	38327015	38327015	+	1.59644519825974e-11	8.522023296968571e-09	-26.9932400165551
1325	chr14	105649736	105649736	+	6.39304966949528e-05	0.0010763895732282	-26.993148551853
1790	chr17	48616114	48616114	+	1.64416702475023e-10	6.16925038246809e-08	-26.9850470983466
2524	chr21	19220798	19220798	+	1.0328959909600099e-11	5.871280805366291e-09	-26.9843378651669
1838	chr17	77179808	77179808	+	2.90878432451791e-14	3.04429275542436e-11	-26.9791757238501
4334	chrX	54522709	54522709	+	5.77309144045302e-07	3.47742287649727e-05	-26.9688644688645
2863	chr3	156880883	156880883	+	4.93613150354122e-10	1.52293313979887e-07	-26.9627472394127
139	chr1	44171265	44171265	+	1.0460521338018199e-12	7.81815552930447e-10	-26.9614604462475
2966	chr4	7219889	7219889	+	9.857292759818388e-11	4.01369696179805e-08	-26.9575195190701
2709	chr22	49086664	49086664	+	4.64380315756685e-07	2.96854921645675e-05	-26.9475057506781
471	chr10	50766483	50766483	+	7.70578156839008e-10	2.18711155649333e-07	-26.9456824512535
2563	chr21	45123077	45123077	+	2.63284394286245e-10	9.11338959544566e-08	-26.9409937888199
2556	chr21	44722770	44722770	+	7.62241381124795e-11	3.22338776659142e-08	-26.9364134203793
867	chr11	134038538	134038538	+	1.4432899320127001e-15	1.90601839101941e-12	-26.9335511982571
2217	chr2	71723690	71723690	+	8.2512287002956e-09	1.41458220544791e-06	-26.9271664008506
3965	chr7	157980903	157980903	+	1.46282165869316e-06	6.86490169003335e-05	-26.9230769230769
1237	chr14	55617843	55617843	+	4.2677006373281803e-10	1.35545755045257e-07	-26.9211822660099
2804	chr3	57051720	57051720	+	4.02019633582995e-07	2.66932087659025e-05	-26.9198930208864
1955	chr18	72916550	72916550	+	1.11022302462516e-16	1.73620701722367e-13	-26.9197747098015
3538	chr6	85400070	85400070	+	5.6084455968274905e-09	1.05134168793087e-06	-26.910447761194
2357	chr2	238266632	238266632	+	6.54698517621455e-13	5.14594629597903e-10	-26.9095132509767
2234	chr2	98274526	98274526	+	2.72112533283853e-07	2.00101625932531e-05	-26.9085038384238
3903	chr7	142020464	142020464	+	8.71058780660405e-12	5.0585737528409905e-09	-26.908306001738
715	chr11	2813291	2813291	+	6.404343722010709e-11	2.79018455396292e-08	-26.8983268983269
3442	chr6	30232672	30232672	+	1.6528124424652901e-09	4.01214279577118e-07	-26.8965517241379
1448	chr16	322934	322934	+	1.53976831285263e-12	1.10273972160464e-09	-26.8924302788845
575	chr10	129197344	129197344	+	4.75175454539567e-14	4.7562576387281493e-11	-26.8902543096091
4309	chr9	138878883	138878883	+	3.99680288865056e-15	4.92520381883213e-12	-26.8817204301075
1460	chr16	1129872	1129872	+	1.91846538655227e-13	1.69591613479786e-10	-26.8776623833832
3877	chr7	129647484	129647484	+	1.1479325268126701e-09	3.01313031182253e-07	-26.8731371912533
3844	chr7	97847039	97847039	+	2.1094237467878e-15	2.7027010654113797e-12	-26.8617614269788
1187	chr13	114313348	114313348	+	7.18314296932476e-14	6.941136383620809e-11	-26.8573021470802
1720	chr17	8958068	8958068	+	1.11022302462516e-16	1.73620701722367e-13	-26.8550700650999
3308	chr5	171810711	171810711	+	2.4717411772901e-07	1.86439893726971e-05	-26.8512820512821
241	chr1	156529033	156529033	+	3.0021413133241e-09	6.43365224056026e-07	-26.8469423824673
3764	chr7	25216481	25216481	+	3.03048730554423e-09	6.4838483627579e-07	-26.8451143451143
2935	chr4	1614207	1614207	+	2.6725667234828203e-09	5.8632909992328e-07	-26.8446852425181
1668	chr16	90111833	90111833	+	4.20552481728009e-13	3.45493927143261e-10	-26.8410343922289
3978	chr7	158752561	158752561	+	7.19646564562026e-13	5.60278545844642e-10	-26.8348623853211
3055	chr4	130053710	130053710	+	6.135758567893389e-12	3.74810491357794e-09	-26.8334724878128
4119	chr8	133930674	133930674	+	9.54474832504104e-10	2.58862175451275e-07	-26.830166445721
2082	chr19	46386121	46386121	+	2.76397144901575e-05	0.0005843723872195	-26.8205128205128
2990	chr4	8475013	8475013	+	1.66533453693773e-15	2.17067653067714e-12	-26.8205128205128
2898	chr3	195007260	195007260	+	2.55090615297604e-10	8.88312365419364e-08	-26.8180551685706
3836	chr7	90307488	90307488	+	4.6251891205884e-13	3.77201375009495e-10	-26.8139133179598
1893	chr17	81024455	81024455	+	1.62288771310415e-08	2.38559420116988e-06	-26.8036792181661
1927	chr18	43373763	43373763	+	4.60079732700347e-05	0.0008464293308645	-26.8004722550177
2169	chr2	11923179	11923179	+	2.42720510357231e-10	8.52579603206318e-08	-26.7918608547321
1252	chr14	74997603	74997603	+	4.68921257379407e-09	9.15653825462584e-07	-26.7868883253499
3546	chr6	110500414	110500414	+	2.3748543132029503e-09	5.34389451984289e-07	-26.783114992722
2426	chr20	2580491	2580491	+	1.1829912605065802e-09	3.08452830819177e-07	-26.7817695616789
2289	chr2	135434849	135434849	+	1.39315273801621e-05	0.0003548404112683	-26.7786089447716
1256	chr14	77630533	77630533	+	3.74889753700369e-05	0.0007292171741764	-26.7730496453901
1398	chr15	78065223	78065223	+	7.83276588034454e-09	1.35927413951592e-06	-26.7710713805619
1335	chr14	106626957	106626957	+	4.78348049470778e-06	0.000163233907589	-26.7645858833129
2259	chr2	112823320	112823320	+	3.80253939606945e-05	0.0007368151216346	-26.7613500359052
3985	chr8	984032	984032	+	5.7062909952776395e-11	2.53291652102032e-08	-26.7594506453539
3333	chr5	180610059	180610059	+	1.61848965563038e-07	1.36120652794744e-05	-26.7537681363572
3993	chr8	1183435	1183435	+	4.63074023571153e-13	3.77449838099029e-10	-26.7447615904966
3683	chr7	899443	899443	+	1.0391687510491499e-13	9.709056496675359e-11	-26.7399377697481
2890	chr3	189561035	189561035	+	9.31622556876732e-11	3.82211403536367e-08	-26.7392571398294
1194	chr13	114746932	114746932	+	2.02837746599016e-13	1.78550243154045e-10	-26.7320607988689
1868	chr17	80058321	80058321	+	2.67563748934663e-14	2.8231930014544797e-11	-26.7298975994628
2168	chr2	11166122	11166122	+	9.65655955198486e-09	1.59659463865593e-06	-26.7269017779073
1860	chr17	79255912	79255912	+	7.35805203433415e-08	7.52452943504966e-06	-26.7230037445603
312	chr1	228822374	228822374	+	2.39674946556079e-12	1.6315029564240301e-09	-26.7218973359324
1429	chr15	96874050	96874050	+	1.04780347398581e-07	9.83654392866117e-06	-26.7217828900072
2812	chr3	66023658	66023658	+	1.4432899320127001e-15	1.90601839101941e-12	-26.7204005617635
2414	chr2	242760885	242760885	+	2.21056506433115e-12	1.5196593461253e-09	-26.7202979801858
2153	chr2	3045851	3045851	+	8.04248430075205e-08	8.04980843865103e-06	-26.7156862745098
1766	chr17	30822645	30822645	+	9.64279989190686e-10	2.60816301628735e-07	-26.703743895822
2080	chr19	45602862	45602862	+	4.21884749357559e-15	5.1729380283201895e-12	-26.6950888036638
485	chr10	64671275	64671275	+	1.0281975271198001e-10	4.15910873938654e-08	-26.6923076923077
1057	chr12	132984101	132984101	+	3.93374222085185e-12	2.53022895139762e-09	-26.6916146916147
3536	chr6	80036983	80036983	+	5.55222534615041e-11	2.4730405985382e-08	-26.6872051602965
3888	chr7	135413626	135413626	+	1.43759985027359e-08	2.17405118045906e-06	-26.6835988609251
4246	chr9	115248346	115248346	+	9.76996261670138e-15	1.1227226505607198e-11	-26.6730746125195
313	chr1	228880295	228880295	+	1.11022302462516e-16	1.73620701722367e-13	-26.6714107192446
353	chr1	248100653	248100653	+	1.22124532708767e-15	1.63107574418863e-12	-26.6708560256947
919	chr12	13061294	13061294	+	1.8984813721090202e-14	2.0667841828985898e-11	-26.6649685854984
864	chr11	134009301	134009301	+	3.64486218984439e-13	3.04420103244788e-10	-26.6615130900845
1299	chr14	101709344	101709344	+	3.8934165891291206e-09	7.92458948009118e-07	-26.6521439047537
4057	chr8	23340546	23340546	+	1.31006316905768e-14	1.47297237589085e-11	-26.6467032538878
1650	chr16	88471248	88471248	+	4.18443057981222e-13	3.44074064280222e-10	-26.6423357664234
2028	chr19	11319490	11319490	+	4.01012556494607e-13	3.30727253242443e-10	-26.6405871356366
3796	chr7	48018995	48018995	+	2.69846489042713e-07	1.98802282619516e-05	-26.6219239373602
624	chr10	134617102	134617102	+	3.19303221640865e-08	4.00399742548684e-06	-26.6165413533835
2883	chr3	184769911	184769911	+	9.013012558511949e-12	5.218538883735361e-09	-26.6163158176657
168	chr1	77758357	77758357	+	1.21378018747009e-10	4.78962965887321e-08	-26.6156462585034
2843	chr3	129821649	129821649	+	9.47318889998883e-11	3.8753575217598e-08	-26.6139817629179
1283	chr14	99503109	99503109	+	1.20936758352119e-06	5.97321245082883e-05	-26.6130100688924
1557	chr16	71759364	71759364	+	1.21474497127849e-10	4.79273849515201e-08	-26.6097268601764
3961	chr7	157734898	157734898	+	0.0002476534378833	0.0028899829987356	-26.6093953892997
3376	chr6	13830987	13830987	+	6.94578708659854e-07	3.97975790968117e-05	-26.609389003925
2960	chr4	4857996	4857996	+	6.66133814775094e-16	9.31955750154358e-13	-26.6052484645449
2667	chr22	38007811	38007811	+	5.1141757495543093e-11	2.31407857326948e-08	-26.6039742279864
4319	chr9	140084375	140084375	+	1.07469588783715e-13	9.9961642036703e-11	-26.6022781856859
2435	chr20	18885007	18885007	+	2.4910016271917402e-09	5.54535901426532e-07	-26.5985120441184
2800	chr3	53781068	53781068	+	7.7848838486716e-13	6.00736729443468e-10	-26.5863215779249
3455	chr6	31237405	31237405	+	2.94223534424987e-11	1.44396337960232e-08	-26.583728660406
2811	chr3	66023656	66023656	+	6.661338147750941e-15	7.89267861898004e-12	-26.5809217577706
839	chr11	120553181	120553181	+	3.55208058488987e-06	0.0001313165587944	-26.5788317962231
911	chr12	7986046	7986046	+	3.7844830780287e-07	2.55343665668959e-05	-26.5742481203008
623	chr10	134613134	134613134	+	2.07511785532688e-12	1.4403004020836301e-09	-26.5720194066651
1537	chr16	48644201	48644201	+	4.4494757878155205e-09	8.79192562924211e-07	-26.5681003584229
3566	chr6	152963886	152963886	+	8.34486897027809e-07	4.55771393873707e-05	-26.566905226632
2507	chr20	62010681	62010681	+	1.93400850889702e-13	1.70742717887037e-10	-26.5614248451777
4081	chr8	49333078	49333078	+	7.42758198279958e-08	7.57743280289141e-06	-26.5610217596973
1375	chr15	63751521	63751521	+	7.59441368203273e-06	0.0002285999565784	-26.5590062111801
1402	chr15	79128498	79128498	+	1.28903055895968e-07	1.14860751873474e-05	-26.558359543327
277	chr1	201654961	201654961	+	3.2624891677102104e-09	6.88052791035805e-07	-26.5511009972559
3086	chr4	187125509	187125509	+	1.4741751153124501e-09	3.6712929641107e-07	-26.5466195315952
3524	chr6	44329112	44329112	+	1.20950693904831e-10	4.77555018852606e-08	-26.5415221383391
1111	chr13	100609500	100609500	+	1.93270364934328e-07	1.55166502316387e-05	-26.5378937007874
3472	chr6	32411846	32411846	+	9.43148024112883e-06	0.0002675678358847	-26.5312599174865
1134	chr13	112574260	112574260	+	5.6843418860808e-14	5.6068485198895596e-11	-26.5203619909502
3127	chr5	504298	504298	+	8.92064200286313e-13	6.78330524986953e-10	-26.5151948720884
433	chr10	12943973	12943973	+	8.75639138975259e-09	1.48214285324843e-06	-26.5028706518068
1835	chr17	77179796	77179796	+	1.69864122767649e-14	1.86496925308554e-11	-26.497975708502
3142	chr5	1498985	1498985	+	6.94263646572324e-10	2.01355369216438e-07	-26.4927911336751
945	chr12	51796631	51796631	+	1.83659073504927e-08	2.62244940228448e-06	-26.4926321138211
3323	chr5	178577570	178577570	+	3.7381209239129e-13	3.11345056419136e-10	-26.4906146485094
228	chr1	146555318	146555318	+	4.23970747398528e-10	1.3485192360265e-07	-26.4797815692912
4122	chr8	134502005	134502005	+	8.69304628281498e-13	6.62139359856575e-10	-26.4790979683012
925	chr12	19593552	19593552	+	2.33829006823782e-07	1.78682725956583e-05	-26.4771784232365
456	chr10	34777901	34777901	+	6.3726801613484e-13	5.02790986862575e-10	-26.473063973064
845	chr11	122684354	122684354	+	1.14352971536391e-14	1.29595141022859e-11	-26.4720443875374
4103	chr8	110534511	110534511	+	1.85363524529691e-07	1.50487486062463e-05	-26.4659131049099
2043	chr19	16178249	16178249	+	7.81016362694231e-11	3.28840838034766e-08	-26.4655066024929
4218	chr9	73485047	73485047	+	6.104714477706e-06	0.000194793099717	-26.4627659574468
1050	chr12	132082330	132082330	+	2.2204460492503099e-16	3.3264497276895997e-13	-26.4597636829305
3512	chr6	41195708	41195708	+	1.3167134049751899e-11	7.235550914462361e-09	-26.4592933947773
2393	chr2	241439328	241439328	+	2.86967560425566e-06	0.0001123125330729	-26.4556886584421
232	chr1	150898902	150898902	+	4.300250933120251e-09	8.56095024074479e-07	-26.4415474893707
2736	chr3	2141476	2141476	+	2.31126229266465e-11	1.17064204849256e-08	-26.4367816091954
2431	chr20	17600356	17600356	+	8.67497096379566e-09	1.47093511149336e-06	-26.4345991561181
3031	chr4	87516429	87516429	+	2.5626056832095398e-11	1.28181766416605e-08	-26.4317870424741
3564	chr6	149746292	149746292	+	2.54630658169663e-06	0.0001029901045789	-26.4294557292861
185	chr1	110156211	110156211	+	1.11110006750792e-08	1.78223740433235e-06	-26.4259259259259
3929	chr7	154685611	154685611	+	2.2253583420450704e-09	5.07794976328498e-07	-26.4196081971653
2797	chr3	52555315	52555315	+	3.6946001813476e-11	1.74856936939369e-08	-26.4163372859025
1232	chr14	51818762	51818762	+	2.6700863742235e-13	2.2893640018881003e-10	-26.4139623670576
1451	chr16	798262	798262	+	7.176093275163e-09	1.26939072183218e-06	-26.4075843103199
2732	chr22	50896121	50896121	+	1.24344978758018e-14	1.4009832863108e-11	-26.4019285131315
1737	chr17	16761802	16761802	+	1.3180514917055e-05	0.0003408010519705	-26.4008620689655
1175	chr13	114023788	114023788	+	6.661338147750941e-15	7.89267861898004e-12	-26.3980350223389
2111	chr19	55599029	55599029	+	5.2180482157382405e-15	6.32084955411787e-12	-26.3950220794862
896	chr12	2564110	2564110	+	3.3769320673116e-11	1.62082992499825e-08	-26.3867866152601
1271	chr14	91842928	91842928	+	1.49250611869434e-11	8.03847470835585e-09	-26.3827738029719
1862	chr17	79283989	79283989	+	3.57290863561843e-11	1.69928939652935e-08	-26.380321127007
109	chr1	25363655	25363655	+	3.17283976869476e-11	1.53735971827576e-08	-26.3734658094681
136	chr1	44060260	44060260	+	7.2883729116402e-06	0.0002219115250645	-26.3689526847422
4110	chr8	124863371	124863371	+	1.63202784619898e-14	1.79985851552612e-11	-26.3644405130473
455	chr10	33492543	33492543	+	1.64409681180366e-06	7.47272159680868e-05	-26.3626834381551
4026	chr8	8171978	8171978	+	2.45312264945952e-08	3.2805572540201e-06	-26.3626690986472
4193	chr8	145163414	145163414	+	4.56179427565928e-10	1.43226127634693e-07	-26.3580622276274
178	chr1	94082916	94082916	+	2.07278638697517e-13	1.82104294648174e-10	-26.3529878896168
506	chr10	80999783	80999783	+	1.41009901799549e-06	6.68137987557115e-05	-26.346382799916
66	chr1	15498348	15498348	+	8.91697826688187e-12	5.1706721976466705e-09	-26.3453500522466
3107	chr5	171298	171298	+	6.10622663543836e-14	5.985924012331769e-11	-26.3444976076555
2497	chr20	60853635	60853635	+	1.38087163925604e-09	3.4909275291111e-07	-26.3440860215054
3595	chr6	168363958	168363958	+	1.23368962823278e-08	1.931965656917e-06	-26.343092367791
2225	chr2	79314876	79314876	+	9.7291318124082e-07	5.09497950689248e-05	-26.3409729204951
1819	chr17	74002929	74002929	+	1.44662060108658e-13	1.3130915052420601e-10	-26.3333333333333
3390	chr6	25882381	25882381	+	1.02140518265514e-14	1.1683030867926001e-11	-26.3316024950198
4066	chr8	29686314	29686314	+	1.3156142841808099e-12	9.57138330993877e-10	-26.3311801675978
4149	chr8	143278385	143278385	+	1.8205666573734e-05	0.0004311061980324	-26.3290229885057
165	chr1	75591436	75591436	+	6.13833601503799e-07	3.63308313886059e-05	-26.3285024154589
1242	chr14	67810033	67810033	+	3.38618022510673e-14	3.48733353200979e-11	-26.3262411347518
3583	chr6	167196076	167196076	+	8.87816191219581e-06	0.0002561216280785	-26.3251106894371
3016	chr4	41367088	41367088	+	9.16783538468247e-05	0.0014002258896325	-26.3196480938416
2037	chr19	14787134	14787134	+	3.3660125797752e-09	7.05491126141854e-07	-26.3157894736842
2880	chr3	184056100	184056100	+	3.50179040353726e-06	0.0001299308867526	-26.3155644851024
3576	chr6	164057159	164057159	+	1.97302729709747e-10	7.1886891110959e-08	-26.3104589694185
167	chr1	76190387	76190387	+	1.15973897152344e-12	8.563870459466401e-10	-26.3094975933558
732	chr11	9072944	9072944	+	3.43282458015182e-09	7.17163627338153e-07	-26.3086956521739
3588	chr6	167490998	167490998	+	1.48903112062726e-12	1.0692302955457802e-09	-26.3063806380638
1735	chr17	16650078	16650078	+	1.5731638214333498e-11	8.406027840931171e-09	-26.3060591603053
467	chr10	47653548	47653548	+	2.85245138953449e-07	2.07199320669815e-05	-26.303317535545
1594	chr16	85671597	85671597	+	7.771561172376101e-16	1.0745162775303599e-12	-26.3006445672192
1477	chr16	3996281	3996281	+	5.69985725284994e-10	1.71290695724027e-07	-26.3004687736277
2860	chr3	151177359	151177359	+	1.7358670056921697e-11	9.1669088793761e-09	-26.2916714400275
163	chr1	70034918	70034918	+	4.60624019149591e-07	2.95024667705985e-05	-26.286137879911
2344	chr2	233721454	233721454	+	1.17722220281946e-05	0.0003139326115558	-26.2806637806638
3866	chr7	118572059	118572059	+	3.62398458175761e-06	0.0001331948653549	-26.2616459627329
2663	chr22	37544601	37544601	+	8.20013744018411e-06	0.0002417672959954	-26.255514878438
3492	chr6	33092130	33092130	+	1.49791290482426e-12	1.07503803901148e-09	-26.2535258005641
3126	chr5	488862	488862	+	1.6764367671839902e-14	1.8435797548864797e-11	-26.253454401895
216	chr1	146549853	146549853	+	2.1235740943481603e-09	4.89184995734267e-07	-26.2480798771121
1677	chr17	171093	171093	+	3.09530179265494e-13	2.62158355975045e-10	-26.244661980159
3426	chr6	29873449	29873449	+	7.50077777667002e-12	4.45827070720656e-09	-26.2442692096094
3498	chr6	33604606	33604606	+	2.19138292734122e-07	1.70344667372681e-05	-26.2379896526238
359	chr1	248100725	248100725	+	1.66533453693773e-15	2.17067653067714e-12	-26.2352493338409
153	chr1	57428886	57428886	+	1.01558761400611e-11	5.78990623073628e-09	-26.2313860252005
893	chr12	1672492	1672492	+	4.09416944791019e-12	2.61787572931162e-09	-26.2273086029992
3095	chr4	187125579	187125579	+	2.2204460492503103e-15	2.82889045515653e-12	-26.2265031329156
1756	chr17	30822490	30822490	+	3.93254205643956e-07	2.6263791773699e-05	-26.2230215827338
1192	chr13	114741830	114741830	+	9.68936411516186e-06	0.0002727102056657	-26.2229350441059
430	chr10	11249570	11249570	+	3.16635606623095e-13	2.67674135440922e-10	-26.2216237014236
2011	chr19	5785113	5785113	+	7.91544607636752e-12	4.66380148022543e-09	-26.2187558729562
1090	chr13	48640373	48640373	+	4.4226294293459e-08	5.12206636161748e-06	-26.2156371427534
1327	chr14	105670695	105670695	+	7.934186641023189e-11	3.33440735930876e-08	-26.2138762138762
725	chr11	5989292	5989292	+	3.98644223187361e-08	4.73472286242014e-06	-26.210791483829
2980	chr4	8012316	8012316	+	2.6494917371166997e-11	1.3199041716371e-08	-26.2059401594285
2913	chr3	197766945	197766945	+	8.411604746072499e-12	4.912327104593261e-09	-26.2057103543172
4044	chr8	20048583	20048583	+	2.29125629580551e-09	5.19158040840578e-07	-26.2032085561497
533	chr10	102802640	102802640	+	3.93018950717305e-13	3.2524202140431203e-10	-26.1931187569367
4049	chr8	22091805	22091805	+	2.8312907573990698e-12	1.88513602123422e-09	-26.1913145539906
766	chr11	58944103	58944103	+	3.2712055286765495e-11	1.57794338648573e-08	-26.1898647491868
2776	chr3	32148954	32148954	+	2.49233966798101e-12	1.6880876424846501e-09	-26.1887433284813
4054	chr8	22921434	22921434	+	3.47898290176119e-08	4.26942558780041e-06	-26.1877667140825
2793	chr3	46069209	46069209	+	0.0001317667978163	0.0018240114933472	-26.1876947040498
1877	chr17	80330684	80330684	+	8.79718520252482e-12	5.104486419547821e-09	-26.1811716659625
3118	chr5	420517	420517	+	2.0273183132246702e-10	7.34696574576077e-08	-26.1796733212341
843	chr11	122047028	122047028	+	3.6786292900714602e-09	7.56843083636347e-07	-26.1781059155957
379	chr10	1602935	1602935	+	8.18721757056551e-11	3.4232179680563e-08	-26.1760549162124
2887	chr3	185798025	185798025	+	1.03471477830297e-07	9.74916202175641e-06	-26.1728395061728
2705	chr22	48727673	48727673	+	1.86222939735359e-07	1.51003449960157e-05	-26.1679281816582
3409	chr6	25882794	25882794	+	2.18230863843205e-05	0.0004919824773934	-26.1630879345603
2592	chr21	47602148	47602148	+	4.12114786740858e-13	3.38973409529977e-10	-26.1610774654253
1472	chr16	2512522	2512522	+	1.4210854715202e-14	1.59251200202904e-11	-26.1520513319075
3372	chr6	7388469	7388469	+	1.88314563942527e-09	4.4407289113264e-07	-26.1517125810785
253	chr1	161981624	161981624	+	2.6783131268359697e-11	1.33279139650347e-08	-26.1477045908184
1836	chr17	77179798	77179798	+	7.36077865326479e-14	7.10518281250967e-11	-26.1435356200528
4342	chrX	136648988	136648988	+	4.13308363089726e-08	4.86981171038022e-06	-26.1381265714439
1946	chr18	72916277	72916277	+	2.20920204352382e-09	5.04533389047787e-07	-26.1337073398784
3598	chr6	168389901	168389901	+	3.77697872977478e-13	3.14098560151502e-10	-26.1328872515198
223	chr1	146550291	146550291	+	8.70516991824388e-11	3.60582861045231e-08	-26.1299953503169
177	chr1	94080996	94080996	+	1.0521103763983e-05	0.0002895545184273	-26.1288998357964
4326	chr9	141069459	141069459	+	8.881784197001249e-16	1.21376813474527e-12	-26.1276672368776
2394	chr2	241439336	241439336	+	3.2476351874422e-07	2.28188058284547e-05	-26.1267853755048
2030	chr19	13875014	13875014	+	2.9184099581414096e-11	1.43404209552983e-08	-26.1239109977841
1082	chr13	36172419	36172419	+	6.23057161419638e-13	4.933032571792401e-10	-26.1229399735354
229	chr1	146555336	146555336	+	9.7771503115851e-09	1.61267171817601e-06	-26.1200338123415
13	chr1	1225898	1225898	+	2.84128054417465e-10	9.69731768541356e-08	-26.1170212765958
2485	chr20	57413371	57413371	+	2.90274626557618e-09	6.26226617250513e-07	-26.1144883485309
155	chr1	58939530	58939530	+	2.5626278876700297e-11	1.28181766416605e-08	-26.1099627945432
4000	chr8	1357493	1357493	+	2.77555756156289e-15	3.48206409660884e-12	-26.1039518900344
4348	chrX	152198199	152198199	+	2.06882662778796e-07	1.63211782869547e-05	-26.101935353126
3799	chr7	48703684	48703684	+	2.0793589072809498e-11	1.07216400123394e-08	-26.09375
1345	chr15	22932511	22932511	+	3.03090885722668e-14	3.16111352020012e-11	-26.0920451542266
1930	chr18	45274565	45274565	+	1.52100554373646e-14	1.6863452553209197e-11	-26.0911424903723
1571	chr16	81734238	81734238	+	4.953361831816491e-09	9.54843035225717e-07	-26.0905760905761
248	chr1	161718740	161718740	+	1.26014143964071e-06	6.15983226681829e-05	-26.0866512183133
3640	chr6	170756811	170756811	+	1.03262435491303e-07	9.73319028407591e-06	-26.0856935366739
2509	chr20	62203747	62203747	+	3.33066907387547e-16	4.873761027279409e-13	-26.0831052972905
2706	chr22	49012304	49012304	+	1.1055156790007499e-11	6.23565265531685e-09	-26.0754604872252
505	chr10	80988604	80988604	+	8.881784197001249e-16	1.21376813474527e-12	-26.0743950884796
2649	chr22	30691306	30691306	+	7.1966654857647e-11	3.07067295050958e-08	-26.0701090384789
3798	chr7	48465920	48465920	+	8.69834204664244e-10	2.400409531721e-07	-26.0699096225412
2065	chr19	36226468	36226468	+	2.0206059048177802e-14	2.1839350390954297e-11	-26.0659929380251
2112	chr19	55599150	55599150	+	1.81388237763258e-12	1.2761083695713602e-09	-26.0659178670427
1063	chr13	19581774	19581774	+	3.13989731659525e-07	2.22453351268754e-05	-26.0487804878049
2	chr1	782981	782981	+	1.3545720101149098e-11	7.401544312334371e-09	-26.0485178500413
4038	chr8	17781562	17781562	+	7.66053886991358e-15	8.97062811129988e-12	-26.0435090201627
1902	chr18	8702138	8702138	+	1.11022302462516e-16	1.73620701722367e-13	-26.0402018363802
246	chr1	161492587	161492587	+	3.35353922675807e-06	0.0001259265449885	-26.0237118103055
2743	chr3	8687452	8687452	+	5.24669196977356e-12	3.25865697209273e-09	-26.0219311605239
2263	chr2	114391988	114391988	+	1.85312543088401e-09	4.38904298670515e-07	-26.0160457498196
2627	chr22	21363391	21363391	+	3.57428196550158e-05	0.0007040340968407	-26.0135830417781
2570	chr21	45992235	45992235	+	9.992007221626409e-16	1.35319974922413e-12	-26.0128976082283
2650	chr22	30777528	30777528	+	9.11441866424667e-09	1.52775480323257e-06	-26.0127760657422
1765	chr17	30822639	30822639	+	8.04959321420995e-10	2.2602987316717e-07	-26.0106434918465
1486	chr16	5590699	5590699	+	3.79184694754287e-09	7.75831819714637e-07	-26.010101010101
2748	chr3	10730317	10730317	+	1.2517209491136298e-11	6.94036191180595e-09	-26.0088139063856
1354	chr15	37395115	37395115	+	1.6665989999165e-07	1.39147705377419e-05	-26.0018214936248
3617	chr6	170441452	170441452	+	1.33334203455959e-07	1.17755478162014e-05	-26.0006901311249
1923	chr18	31701603	31701603	+	7.771561172376101e-16	1.0745162775303599e-12	-26.0
3270	chr5	136965787	136965787	+	1.42342471143309e-10	5.46018622127334e-08	-25.9998314298959
3495	chr6	33131893	33131893	+	6.2172489379008806e-15	7.40537339553906e-12	-25.998731769182
3087	chr4	187125515	187125515	+	7.3867609806654904e-09	1.2982621360568e-06	-25.9976865240023
3622	chr6	170532795	170532795	+	1.00068325847857e-08	1.64287492030932e-06	-25.9950822191486
3971	chr7	158217902	158217902	+	1.56423347361656e-05	0.0003859661015965	-25.9903381642512
2064	chr19	35793589	35793589	+	4.71844785465692e-12	2.97748074334291e-09	-25.9826782145237
1561	chr16	77469710	77469710	+	5.63293856004066e-12	3.4762307625824403e-09	-25.9797573609596
1433	chr15	99159687	99159687	+	2.45840932316943e-05	0.000536564057894	-25.9784946236559
4303	chr9	137742206	137742206	+	7.81307463171288e-10	2.20992228014292e-07	-25.9770114942529
507	chr10	81176706	81176706	+	4.692535693351371e-09	9.16170626129981e-07	-25.9762374704903
3875	chr7	128469759	128469759	+	2.43946451927712e-08	3.26745462228884e-06	-25.969279661017
38	chr1	4715886	4715886	+	3.52606092102192e-08	4.31429871325885e-06	-25.967032967033
4025	chr8	7320532	7320532	+	2.93823465558063e-09	6.32461985664407e-07	-25.964405964406
3337	chr6	593994	593994	+	5.40407940619048e-10	1.63984954757211e-07	-25.9584513692162
3791	chr7	44579179	44579179	+	2.21822560320106e-13	1.93438727835001e-10	-25.9521229060902
3215	chr5	56751453	56751453	+	8.881784197001249e-16	1.21376813474527e-12	-25.9496175151675
808	chr11	74977185	74977185	+	6.93104279969603e-07	3.97315888679929e-05	-25.948275862069
739	chr11	12284925	12284925	+	9.05941988094128e-14	8.591744439518269e-11	-25.9479026190645
161	chr1	65432613	65432613	+	4.940043152323881e-09	9.52682448338097e-07	-25.9470760781377
1744	chr17	17754633	17754633	+	9.247047572102929e-12	5.334658956946051e-09	-25.9425036390102
670	chr11	783760	783760	+	6.26647101087396e-06	0.0001986161491241	-25.9423310752128
2027	chr19	10223752	10223752	+	1.4830096040086e-08	2.22547718644555e-06	-25.9398496240602
346	chr1	247253899	247253899	+	2.89388957241954e-10	9.85080590153079e-08	-25.9387706290361
3074	chr4	183769256	183769256	+	4.57286430943782e-11	2.10001652201755e-08	-25.9303892950555
3553	chr6	121801376	121801376	+	2.12763140439165e-12	1.4697339110845402e-09	-25.9259259259259
149	chr1	55679580	55679580	+	5.62303872753134e-06	0.0001834408797621	-25.9225650332728
407	chr10	3724610	3724610	+	1.11022302462516e-15	1.4908827733422899e-12	-25.9162303664921
1366	chr15	45543869	45543869	+	8.61918569849962e-09	1.46349169306091e-06	-25.9091487062115
3816	chr7	63894088	63894088	+	1.3576917368140999e-12	9.84050172940972e-10	-25.9084213896894
1933	chr18	47340300	47340300	+	1.4062828790351e-08	2.13641131525103e-06	-25.9028214960224
376	chr10	1229008	1229008	+	9.49383793802383e-10	2.57868746497817e-07	-25.8978023941397
1888	chr17	80789467	80789467	+	1.11022302462516e-16	1.73620701722367e-13	-25.8969745848585
307	chr1	227617519	227617519	+	1.85851334322251e-13	1.64937846235706e-10	-25.8941745377002
3475	chr6	32450072	32450072	+	2.16341197145642e-06	9.14712638783203e-05	-25.8930969648133
2956	chr4	3862918	3862918	+	4.35011675570252e-08	5.05972059688881e-06	-25.8856110776641
215	chr1	146549822	146549822	+	7.14370401722064e-08	7.35654411903491e-06	-25.8855076078823
3950	chr7	157455296	157455296	+	5.00055424512702e-07	3.13192507476148e-05	-25.8846846846847
1379	chr15	66947002	66947002	+	4.27221107157649e-07	2.78923691480542e-05	-25.8814282506176
2017	chr19	7501601	7501601	+	5.2265636263371094e-11	2.35431301196665e-08	-25.8792141644434
3459	chr6	31347549	31347549	+	3.63916302648093e-08	4.41855271528912e-06	-25.8781121636348
261	chr1	176660247	176660247	+	4.4613684619943e-06	0.0001550709498158	-25.8766408919259
220	chr1	146549909	146549909	+	1.53841828165469e-10	5.83273373554774e-08	-25.8743660185968
243	chr1	158119786	158119786	+	6.34892553896815e-06	0.0002004734387403	-25.8705404828028
4189	chr8	144935753	144935753	+	1.65025529019758e-07	1.38115215522024e-05	-25.8640552995392
1494	chr16	11264611	11264611	+	4.03751920785567e-10	1.29556696673904e-07	-25.8631954566015
3658	chr7	222084	222084	+	7.27345129255541e-05	0.0011823038721992	-25.8620689655172
435	chr10	13523937	13523937	+	1.59514290665186e-10	6.01161441519718e-08	-25.8594346829641
414	chr10	5660220	5660220	+	3.26405569239796e-14	3.37825946819423e-11	-25.8579863460237
3004	chr4	15949550	15949550	+	2.86464106502571e-06	0.0001121624931717	-25.8565361019349
1225	chr14	26862142	26862142	+	4.50042747512924e-09	8.87233249628184e-07	-25.8552423186569
4275	chr9	135962085	135962085	+	2.07086091608133e-08	2.87730244782323e-06	-25.8516371771405
4036	chr8	13552948	13552948	+	8.72801830809067e-12	5.06760977898082e-09	-25.8500268631514
2672	chr22	42316130	42316130	+	9.60599078059232e-09	1.59066116016522e-06	-25.8445945945946
3032	chr4	88340969	88340969	+	3.2764879698277103e-09	6.9020098092128e-07	-25.8428237957134
1469	chr16	1584625	1584625	+	9.01894455784813e-08	8.77267546516587e-06	-25.8389261744966
2265	chr2	117249086	117249086	+	1.49886984979197e-06	6.9877028972888e-05	-25.8385617760618
3496	chr6	33142538	33142538	+	6.94476114393439e-08	7.20233287087892e-06	-25.8366800535475
2628	chr22	21718238	21718238	+	3.21340887344812e-05	0.0006514617828784	-25.8012422360248
1702	chr17	3844787	3844787	+	1.0058620603103899e-13	9.42387465157815e-11	-25.800536319899
763	chr11	57846682	57846682	+	3.3004193822350203e-09	6.94160461545987e-07	-25.7997597991047
554	chr10	123442157	123442157	+	2.7378553868473403e-09	5.97801218121165e-07	-25.7994904423128
262	chr1	177156814	177156814	+	4.90456947277451e-08	5.53837331841872e-06	-25.7986536107711
3189	chr5	10229973	10229973	+	3.34177130412172e-14	3.4468403530207496e-11	-25.7969683050069
3906	chr7	144107552	144107552	+	4.85716800113778e-10	1.50491332684323e-07	-25.7969193540881
205	chr1	118118764	118118764	+	6.69165833855345e-11	2.89256104567723e-08	-25.7895239003912
760	chr11	40743904	40743904	+	2.89052371538201e-06	0.0001129148375498	-25.7888198757764
1699	chr17	3433457	3433457	+	6.06181771445335e-14	5.946694539630359e-11	-25.786923491057
3586	chr6	167402149	167402149	+	2.05915228551623e-05	0.0004714498962188	-25.7833030119264
256	chr1	165811984	165811984	+	1.8336443474709098e-12	1.2880040951006e-09	-25.7822036620623
1262	chr14	78749493	78749493	+	1.41882742921151e-06	6.71334193261628e-05	-25.78013384465
2366	chr2	238991733	238991733	+	2.86880408317813e-10	9.77647281439888e-08	-25.7771260997067
2287	chr2	133104748	133104748	+	3.0384627036639203e-09	6.49709630651056e-07	-25.7751682279984
1641	chr16	88181639	88181639	+	1.11022302462516e-16	1.73620701722367e-13	-25.7690803959092
2007	chr19	5016584	5016584	+	3.3806291099835996e-13	2.8410337066139004e-10	-25.7682177348551
1481	chr16	4506231	4506231	+	8.881784197001249e-16	1.21376813474527e-12	-25.7533256831995
3021	chr4	52710141	52710141	+	2.06435678551387e-08	2.87108769480361e-06	-25.7517769272827
916	chr12	10786797	10786797	+	6.47273968756856e-07	3.77727242835924e-05	-25.749188186176
101	chr1	23907098	23907098	+	1.95002392011645e-09	4.57097824089791e-07	-25.7421498231701
90	chr1	21755539	21755539	+	5.89327635691639e-07	3.5275236222264e-05	-25.7293928807478
2411	chr2	242753263	242753263	+	5.66876124596938e-07	3.43133726698464e-05	-25.7286292009483
173	chr1	86176348	86176348	+	2.85620152087329e-05	0.0005984625538689	-25.7234545659273
802	chr11	71167448	71167448	+	2.74348627160581e-06	0.0001087358119154	-25.7228315054835
757	chr11	33760479	33760479	+	7.217963082784e-08	7.41441057448336e-06	-25.7208200604427
2113	chr19	55599207	55599207	+	2.2204460492503102e-14	2.38470305617081e-11	-25.7182492973648
159	chr1	65089765	65089765	+	1.78739471778933e-07	1.46487751233608e-05	-25.7156488549618
1553	chr16	70442408	70442408	+	3.19895285927352e-07	2.25639838867679e-05	-25.7142857142857
2135	chr2	906229	906229	+	4.34077901378949e-06	0.0001519998536738	-25.7142857142857
4332	chrX	53004591	53004591	+	4.26040669410099e-09	8.49998959586254e-07	-25.711728960293
3835	chr7	84569360	84569360	+	7.64499574756883e-13	5.90615039180918e-10	-25.7113072046838
3578	chr6	166737979	166737979	+	6.31952955199022e-06	0.0001998010186143	-25.7098074339454
213	chr1	146549583	146549583	+	6.56505121376938e-08	6.91390176989942e-06	-25.7042869641295
4061	chr8	27467686	27467686	+	1.34827148778882e-07	1.18768054676353e-05	-25.7010717956247
164	chr1	75140269	75140269	+	1.8302026560945697e-12	1.28592003838938e-09	-25.6999175106093
4274	chr9	135483845	135483845	+	6.328271240363391e-15	7.52768122829993e-12	-25.6909739928608
2855	chr3	143060387	143060387	+	1.97804300716697e-08	2.77785910659681e-06	-25.6898976672002
1116	chr13	109997228	109997228	+	4.02851674241589e-09	8.13440957872102e-07	-25.6897926634769
2154	chr2	3193039	3193039	+	2.64992554899202e-07	1.9609034512886e-05	-25.6838004911508
78	chr1	18969990	18969990	+	2.47041018619498e-06	0.0001007189744675	-25.6807927811795
4227	chr9	95478263	95478263	+	5.7621019067255494e-11	2.55308752802341e-08	-25.6588444957736
1895	chr18	2778382	2778382	+	1.3429368728168398e-11	7.3528016919749206e-09	-25.6524785426519
3749	chr7	5483441	5483441	+	1.6119039436546201e-10	6.06381337254639e-08	-25.6445819552616
2791	chr3	45981215	45981215	+	4.9224735398922797e-11	2.23829581931986e-08	-25.6436143361938
1369	chr15	55488797	55488797	+	1.07358566481253e-13	9.992700706374429e-11	-25.6427389588902
77	chr1	18969987	18969987	+	7.80584987625232e-06	0.0002331643861095	-25.6414701803051
3995	chr8	1250877	1250877	+	2.2204460492503099e-16	3.3264497276895997e-13	-25.6410256410256
3762	chr7	24784403	24784403	+	6.13953332617712e-13	4.86664365311314e-10	-25.636257667009
538	chr10	105613416	105613416	+	6.583622536027181e-14	6.40293198715267e-11	-25.6356670149774
3041	chr4	102127176	102127176	+	5.0499463610798e-08	5.66263916577295e-06	-25.6290641786825
1320	chr14	105411780	105411780	+	1.2760204004536002e-10	4.99665089288552e-08	-25.6288956070615
2370	chr2	239153947	239153947	+	6.260214568953869e-12	3.81209403774485e-09	-25.6279247445325
3431	chr6	29911836	29911836	+	1.93456651031987e-07	1.5526083639693e-05	-25.6245120999219
1899	chr18	8516499	8516499	+	1.4006843851444e-07	1.22173183033814e-05	-25.6170343003301
1419	chr15	89455950	89455950	+	1.33192967766149e-09	3.39316901819515e-07	-25.616792678074
1275	chr14	94247413	94247413	+	1.01618202408282e-06	5.26079330299126e-05	-25.6165665469255
963	chr12	96819422	96819422	+	1.11905784638822e-09	2.95049181104411e-07	-25.6158357771261
3073	chr4	181761459	181761459	+	8.24958759484407e-05	0.0012962580755829	-25.615763546798
934	chr12	42979773	42979773	+	0.0001344333502973	0.0018507369270396	-25.6156897971405
1418	chr15	89455848	89455848	+	8.92538924879283e-07	4.78504246097338e-05	-25.6148148148148
1219	chr14	22947903	22947903	+	1.29932210390926e-06	6.29818081426596e-05	-25.6132756132756
2461	chr20	37353589	37353589	+	5.33351141029925e-13	4.28669409513532e-10	-25.6048387096774
3601	chr6	168608499	168608499	+	2.11179296771835e-06	8.9861078656678e-05	-25.6043956043956
411	chr10	3876063	3876063	+	5.0622961378366e-10	1.55512703533187e-07	-25.5952380952381
4217	chr9	72289582	72289582	+	2.27340745451166e-07	1.74989518502387e-05	-25.5848694965894
656	chr10	135051574	135051574	+	4.13591319067264e-05	0.0007834713817406	-25.5845707458611
3231	chr5	77787482	77787482	+	4.91492812004779e-08	5.54637084606821e-06	-25.5813953488372
3029	chr4	85407770	85407770	+	7.84891799193721e-05	0.0012504072958852	-25.5793226381462
3335	chr5	180610105	180610105	+	1.11652383628646e-05	0.0003020702899615	-25.5775803144224
1067	chr13	23733992	23733992	+	4.81010554720385e-08	5.4592418253705e-06	-25.5760368663594
2308	chr2	176033155	176033155	+	2.8905400295542403e-10	9.84064077841521e-08	-25.5754036413604
3922	chr7	151593024	151593024	+	2.2204460492503099e-16	3.3264497276895997e-13	-25.5752570297367
2548	chr21	44181897	44181897	+	5.59885471318466e-13	4.4760503314556403e-10	-25.5641322992921
3621	chr6	170532793	170532793	+	1.1456502413409501e-10	4.56199272508697e-08	-25.5639097744361
3019	chr4	42317587	42317587	+	3.82112124757139e-05	0.0007394529315255	-25.561797752809
4302	chr9	137624761	137624761	+	1.65688274211817e-09	4.02022180438407e-07	-25.5584415584416
2048	chr19	18146040	18146040	+	3.3057285797610803e-09	6.94953331819986e-07	-25.5541548481983
3162	chr5	2523853	2523853	+	2.0363128538925e-07	1.61229047647529e-05	-25.5538736755195
146	chr1	53588493	53588493	+	6.1935430117898704e-09	1.1343302504609e-06	-25.5427408412483
3843	chr7	95828497	95828497	+	3.82265330500786e-10	1.23835697073544e-07	-25.5394358088659
1601	chr16	87404149	87404149	+	1.83431048128568e-12	1.28813794582324e-09	-25.536163235562
2719	chr22	49843622	49843622	+	6.661338147750941e-15	7.89267861898004e-12	-25.5342581310338
1640	chr16	88177514	88177514	+	1.92803242871076e-06	8.40534496400432e-05	-25.5316253274812
3623	chr6	170532799	170532799	+	5.4531712478933495e-11	2.43935020249347e-08	-25.5314067351326
4167	chr8	144305666	144305666	+	2.55174510418454e-05	0.0005511351874394	-25.5280022290332
924	chr12	19593547	19593547	+	6.97933251969651e-07	3.99348745300997e-05	-25.5263157894737
2229	chr2	95691985	95691985	+	4.61890525826902e-11	2.12008173555786e-08	-25.5226057365095
2443	chr20	25388278	25388278	+	9.63007451559861e-13	7.2750781673122e-10	-25.5212687796103
3502	chr6	34123390	34123390	+	2.20394865468876e-07	1.71068549393367e-05	-25.5211788117123
4050	chr8	22091875	22091875	+	9.43663813757212e-10	2.56675457500687e-07	-25.5189114391144
1896	chr18	3448130	3448130	+	1.97128632306587e-08	2.77095642997349e-06	-25.5102040816327
3967	chr7	158046268	158046268	+	1.01304742372577e-10	4.10825599831658e-08	-25.5086969196385
832	chr11	117391965	117391965	+	2.9976021664879203e-15	3.74674596001143e-12	-25.5074610489357
2752	chr3	12511651	12511651	+	7.52119455327271e-06	0.0002269744717935	-25.4985754985755
4344	chrX	148605887	148605887	+	1.51319734520428e-10	5.75483354426273e-08	-25.4977340209408
4102	chr8	105342650	105342650	+	3.29759540895758e-07	2.30645565147075e-05	-25.4919323101141
1396	chr15	74889163	74889163	+	1.60937929649663e-12	1.14502428653375e-09	-25.4901960784314
227	chr1	146550420	146550420	+	9.7967078893646e-11	3.99623707333706e-08	-25.488732533506
3919	chr7	151502301	151502301	+	9.834144609754959e-11	4.00788653849432e-08	-25.4867601246106
860	chr11	130482015	130482015	+	4.66554275213582e-08	5.33673089521351e-06	-25.4860976083998
1719	chr17	8844641	8844641	+	0.0001514374190322	0.0020187759747251	-25.4837677914601
858	chr11	126873443	126873443	+	9.7969977530532e-07	5.12056641608277e-05	-25.4828073480923
4333	chrX	53450277	53450277	+	2.6439377354137204e-09	5.81083707394867e-07	-25.4807121661721
96	chr1	22718327	22718327	+	3.7192438018252005e-10	1.21243845679337e-07	-25.4807030425405
4153	chr8	143515771	143515771	+	9.07052211118753e-14	8.5932470181191e-11	-25.4765184164926
3225	chr5	74807220	74807220	+	6.83242596832834e-07	3.93185580173816e-05	-25.4686148226473
1498	chr16	16108893	16108893	+	2.74212665907214e-08	3.56735188877751e-06	-25.468509984639
962	chr12	93968793	93968793	+	3.82350445748969e-08	4.58787402366771e-06	-25.4665721710371
350	chr1	247803637	247803637	+	1.98905447668096e-10	7.23637627017301e-08	-25.462962962963
738	chr11	12260711	12260711	+	1.9018120411828899e-13	1.68229274288477e-10	-25.4611612086695
1091	chr13	50200008	50200008	+	2.1005197581303e-11	1.08060646260929e-08	-25.4577157802964
1822	chr17	75317300	75317300	+	8.60825744020133e-10	2.38429487640793e-07	-25.457593330917
3550	chr6	111579998	111579998	+	4.26425561528276e-12	2.7170103331477303e-09	-25.4524276870646
4322	chr9	140262424	140262424	+	1.22124532708767e-15	1.63107574418863e-12	-25.4523549736316
3518	chr6	41528297	41528297	+	1.0966672014944798e-11	6.18960978114006e-09	-25.4522840343736
4073	chr8	41292579	41292579	+	1.72645435725371e-08	2.50011377235828e-06	-25.4413400055602
3334	chr5	180610089	180610089	+	6.53958539653665e-06	0.0002049082997603	-25.4406580493537
2733	chr22	50937008	50937008	+	1.43772120875241e-08	2.17405118045906e-06	-25.4397316079559
3236	chr5	87956184	87956184	+	1.5586371737708e-07	1.3231415494768e-05	-25.4396301667875
3166	chr5	5327381	5327381	+	1.44551037806195e-13	1.31252361417649e-10	-25.4390259825042
1257	chr14	77686990	77686990	+	4.89130957959105e-12	3.0688966798737504e-09	-25.4379219003674
3994	chr8	1183585	1183585	+	0.0002384390167575	0.0028116126726838	-25.437430786268
3144	chr5	1506384	1506384	+	4.99270319864742e-07	3.12852703605869e-05	-25.4273504273504
423	chr10	6622016	6622016	+	1.00363717336904e-10	4.07619719931229e-08	-25.4269386670211
1966	chr18	77292597	77292597	+	5.8589156694655e-05	0.0010096034793462	-25.4225616627019
1044	chr12	131271888	131271888	+	1.0307842357448701e-09	2.75546588004792e-07	-25.4173059933975
3806	chr7	57290290	57290290	+	7.48230617975132e-05	0.0012071320606199	-25.4172015404365
345	chr1	247253475	247253475	+	1.8182600980409802e-09	4.32234031988287e-07	-25.4148797314936
3003	chr4	15627926	15627926	+	2.16204588676661e-08	2.97306214497596e-06	-25.4120235977151
478	chr10	60936437	60936437	+	4.63692173546804e-09	9.07541097794887e-07	-25.4090909090909
1484	chr16	5257093	5257093	+	5.98822252440012e-06	0.0001920621899386	-25.407354001442
3331	chr5	180048056	180048056	+	2.26807461700673e-12	1.5540668227731202e-09	-25.4043044747082
3852	chr7	100286434	100286434	+	1.78111240534129e-07	1.46105504185807e-05	-25.4039947806885
214	chr1	146549799	146549799	+	4.92257902884319e-07	3.09673785405013e-05	-25.4034357105674
2569	chr21	45992181	45992181	+	3.11972669919669e-14	3.24624689061322e-11	-25.4004576659039
4031	chr8	10588857	10588857	+	1.44436798410474e-07	1.24961308764561e-05	-25.3982300884956
1689	chr17	1215991	1215991	+	1.07918478464697e-06	5.49929727800111e-05	-25.3945945945946
2831	chr3	124927439	124927439	+	0.0001603098265295	0.0021040645458656	-25.387760857304
1723	chr17	10741743	10741743	+	8.19726325707038e-08	8.17000860533135e-06	-25.384024577573
4180	chr8	144659934	144659934	+	6.8833827526759706e-15	8.13796832551491e-12	-25.3805984372022
1998	chr19	2711505	2711505	+	0.0001593290050294	0.0020950795690179	-25.3781512605042
4008	chr8	1568775	1568775	+	5.62245472401912e-10	1.6937805218568e-07	-25.3776571687019
3294	chr5	150899775	150899775	+	5.2142401507637695e-11	2.35032538089664e-08	-25.3724922764069
789	chr11	67568593	67568593	+	1.49140695349104e-08	2.23576033379425e-06	-25.3689644700881
1430	chr15	96909220	96909220	+	1.70802192643871e-05	0.0004116023892114	-25.3685503685504
1530	chr16	30441643	30441643	+	3.3801283993995004e-10	1.12005082328809e-07	-25.3630962204984
203	chr1	117746573	117746573	+	9.81437153768638e-13	7.38617874294791e-10	-25.3623813632442
2091	chr19	48614859	48614859	+	1.4069225831026e-06	6.67033090888952e-05	-25.3510095149687
836	chr11	120039274	120039274	+	4.48625570026451e-09	8.8497110970599e-07	-25.3484974134186
8	chr1	1162280	1162280	+	1.2524203896191498e-11	6.942818816140241e-09	-25.3444902377087
1965	chr18	77292545	77292545	+	5.81700445378974e-06	0.0001880024239663	-25.3444642567677
535	chr10	104001818	104001818	+	4.83320150568289e-09	9.37015067427309e-07	-25.3422336676606
3201	chr5	31798797	31798797	+	2.9131387302427904e-09	6.27868531816777e-07	-25.3411661679924
1342	chr14	107087890	107087890	+	5.66102720256367e-13	4.52175072662527e-10	-25.3406755145025
3282	chr5	140626855	140626855	+	1.79174507453084e-07	1.46724419878175e-05	-25.3371868978805
744	chr11	16627098	16627098	+	5.66475902297192e-07	3.42931661415061e-05	-25.3345929774839
3131	chr5	1225434	1225434	+	1.60756297162834e-10	6.0522582350435e-08	-25.3242726801058
2735	chr22	51016477	51016477	+	0.0001143809228977	0.0016460766968105	-25.3241734650064
511	chr10	81460547	81460547	+	2.15782947066145e-12	1.48718068000679e-09	-25.3237710625261
1698	chr17	2917348	2917348	+	2.1789348103595798e-11	1.11484051203027e-08	-25.321199143469
116	chr1	34000487	34000487	+	2.23958279965686e-06	9.37219595890687e-05	-25.3205435651479
3269	chr5	136705988	136705988	+	4.2979475534110603e-10	1.36346541463904e-07	-25.3130699088146
4065	chr8	28574802	28574802	+	3.1641356201817e-14	3.28614458528354e-11	-25.3098667766125
2742	chr3	8528347	8528347	+	2.71560551823313e-13	2.3247131525510701e-10	-25.3093721565059
1863	chr17	79286063	79286063	+	2.9191559169916604e-09	6.2891519067142e-07	-25.3090909090909
1844	chr17	78143689	78143689	+	2.61404938806109e-08	3.43905240747101e-06	-25.3087119066501
4040	chr8	18420055	18420055	+	2.50545515434464e-06	0.0001017892367017	-25.3065111296274
960	chr12	89675002	89675002	+	1.18504565604916e-07	1.07739408873768e-05	-25.3030303030303
1336	chr14	106670653	106670653	+	1.14579780552404e-07	1.05159499142596e-05	-25.3025383707202
1897	chr18	3448149	3448149	+	7.41151007233043e-09	1.30193607155051e-06	-25.3009883198562
659	chr10	135436519	135436519	+	7.549516567451061e-15	8.844442805386459e-12	-25.2986735511439
2351	chr2	236672961	236672961	+	1.04962278313359e-07	9.84851525085114e-06	-25.2983858247016
3788	chr7	44078807	44078807	+	6.9199259630004e-05	0.0011400891163065	-25.2955082742317
2474	chr20	50142797	50142797	+	0.0001380303833902	0.0018867069128648	-25.2913752913753
1906	chr18	11148396	11148396	+	1.05537800720867e-12	7.87481898752651e-10	-25.2885154061625
3246	chr5	124309096	124309096	+	4.34880020883099e-10	1.3763736155639e-07	-25.2875287528753
234	chr1	153005156	153005156	+	2.8452684652790998e-11	1.40426254669343e-08	-25.2796420581655
4222	chr9	92277092	92277092	+	4.60158243176245e-07	2.94816668310327e-05	-25.2739541160594
1527	chr16	30077122	30077122	+	5.0444204369171094e-11	2.28557002065806e-08	-25.2725089296711
24	chr1	2995532	2995532	+	2.14670170528564e-10	7.70772181420624e-08	-25.2685421994885
1898	chr18	3451868	3451868	+	1.8164358905892198e-12	1.2775729880871302e-09	-25.2661752661753
2697	chr22	47367885	47367885	+	3.49629848062083e-06	0.0001297822274859	-25.266106442577
4064	chr8	28273138	28273138	+	2.2394308629713996e-12	1.53684910291074e-09	-25.2652920369252
27	chr1	3026100	3026100	+	1.06007260747276e-08	1.71850306415562e-06	-25.2485670838695
2085	chr19	46991239	46991239	+	1.07214281896972e-08	1.73465902475436e-06	-25.2459694088466
3984	chr8	983918	983918	+	1.0083045509645699e-11	5.75463130700861e-09	-25.2458715034162
4205	chr9	14322621	14322621	+	4.81738547519761e-06	0.0001640973246557	-25.2450980392157
3265	chr5	135187519	135187519	+	1.17975629265743e-09	3.07757477397463e-07	-25.2427555623519
534	chr10	103733344	103733344	+	2.89612721637855e-06	0.0001130749291309	-25.241935483871
54	chr1	10949192	10949192	+	3.40558595768314e-08	4.20392346435172e-06	-25.2292899408284
2885	chr3	185544308	185544308	+	9.5113365805588e-06	0.0002691633082356	-25.2276422764228
1088	chr13	45495774	45495774	+	2.41687342397157e-05	0.0005299259680215	-25.2272727272727
526	chr10	97987377	97987377	+	3.25517390820096e-13	2.74155725865474e-10	-25.2234236581553
2157	chr2	3418560	3418560	+	2.03947969623641e-13	1.79410915472175e-10	-25.2232142857143
2535	chr21	42612879	42612879	+	1.16318066289978e-12	8.58226566943381e-10	-25.2231004589495
1512	chr16	29245921	29245921	+	3.44946293751036e-13	2.89080832015908e-10	-25.2192199341348
3980	chr7	158821175	158821175	+	2.28705943072782e-12	1.5654909630762401e-09	-25.21413670389
3110	chr5	207974	207974	+	2.79322842811069e-06	0.0001101241476036	-25.2130681818182
2986	chr4	8389386	8389386	+	5.68101121700693e-13	4.53370203416478e-10	-25.2106202065185
3314	chr5	177019315	177019315	+	1.33253630352215e-10	5.17753605702439e-08	-25.2101498459771
3603	chr6	168628679	168628679	+	6.5503158452884204e-15	7.77814654432496e-12	-25.2062808731407
3817	chr7	70814125	70814125	+	5.66904079235542e-10	1.70497024627624e-07	-25.2027317762062
3501	chr6	34089286	34089286	+	1.58097057456619e-06	7.25925275243838e-05	-25.2004458346816
320	chr1	234349484	234349484	+	1.1282408340918001e-10	4.50392476198898e-08	-25.1963521310255
295	chr1	218698027	218698027	+	8.21528408523342e-07	4.50606021945925e-05	-25.1948963477302
2613	chr22	19718143	19718143	+	6.72583508332103e-07	3.88481972746297e-05	-25.1908772966849
333	chr1	245030140	245030140	+	7.21335251530064e-08	7.4105176498678e-06	-25.1891676622859
2309	chr2	177017223	177017223	+	5.74025506017151e-08	6.24060787834589e-06	-25.187969924812
2005	chr19	4851850	4851850	+	8.82766476839603e-06	0.0002550812758525	-25.1872321678882
1925	chr18	35145663	35145663	+	0.0001037037362219	0.0015324799358895	-25.1831210191083
1475	chr16	3493360	3493360	+	1.46632441744288e-08	2.2070764696025e-06	-25.1826625386997
290	chr1	207224991	207224991	+	6.979039568477669e-11	2.99148252556936e-08	-25.1799317047544
4280	chr9	136242317	136242317	+	1.55315056371563e-08	2.30522676053869e-06	-25.1789199739753
521	chr10	95360727	95360727	+	1.10976785538952e-07	1.02691322423099e-05	-25.1787083908575
2899	chr3	195269554	195269554	+	2.4869994952325698e-11	1.24975849360523e-08	-25.1784864350309
2878	chr3	178471088	178471088	+	8.48610071102485e-12	4.948363881435021e-09	-25.1777634130575
1804	chr17	65484443	65484443	+	1.0407452677441099e-11	5.91217612284527e-09	-25.1755033203331
2819	chr3	88190809	88190809	+	1.22124532708767e-15	1.63107574418863e-12	-25.1748251748252
14	chr1	1375103	1375103	+	3.69620068947363e-05	0.0007217398336382	-25.1746793200542
4200	chr9	738803	738803	+	6.71739369684232e-08	7.03141652007266e-06	-25.1700680272109
1458	chr16	1071365	1071365	+	4.36479097309928e-09	8.65712052464224e-07	-25.1698319036049
3573	chr6	160771765	160771765	+	8.6085313322215e-09	1.4619575804481e-06	-25.1694282728765
3248	chr5	125815738	125815738	+	1.44514805738849e-05	0.0003643865326345	-25.1672131147541
1806	chr17	70636951	70636951	+	1.95601190355887e-07	1.56577777005002e-05	-25.1663641863279
3116	chr5	403285	403285	+	1.15643471909621e-07	1.05863116941304e-05	-25.1643607104308
100	chr1	23670753	23670753	+	1.21236354289067e-13	1.11959247350286e-10	-25.1642888024211
325	chr1	234904921	234904921	+	1.18075216271052e-09	3.07947606418119e-07	-25.1592356687898
3234	chr5	85633905	85633905	+	3.64153152077051e-14	3.7276351536534296e-11	-25.1581401791486
2905	chr3	196538648	196538648	+	0.0005513318248719	0.0051721289192928	-25.1580849141825
2130	chr1_gl000192_random	467850	467850	+	0.0001093975085814	0.0015933139926616	-25.1580278128951
4155	chr8	143671615	143671615	+	3.78252984489791e-13	3.14463648155419e-10	-25.1547987616099
783	chr11	63775530	63775530	+	1.35811370371997e-07	1.19297500269728e-05	-25.1526915113872
3998	chr8	1340524	1340524	+	1.1045608871995699e-12	8.19888816115882e-10	-25.1522856083479
2213	chr2	65598222	65598222	+	1.28837760349221e-07	1.14825234535486e-05	-25.1511104068096
3751	chr7	6069906	6069906	+	3.83346137833307e-07	2.57679041938076e-05	-25.1475796930342
2307	chr2	175922785	175922785	+	3.32001759417722e-10	1.10310125648193e-07	-25.1464435146443
2359	chr2	238814739	238814739	+	2.55909912083574e-06	0.0001033684969703	-25.1423434222355
2367	chr2	239018462	239018462	+	2.73495681657465e-09	5.9730742237832e-07	-25.1400813856872
4339	chrX	101379978	101379978	+	8.536160112093681e-09	1.45322728428707e-06	-25.1399856424982
1030	chr12	129294904	129294904	+	1.5271647280101801e-09	3.77271239920192e-07	-25.1395307725333
3874	chr7	128354965	128354965	+	5.13189934991942e-10	1.5729410266462e-07	-25.1388691069648
352	chr1	248100600	248100600	+	8.68194405256872e-13	6.61479733641674e-10	-25.1368190620527
2609	chr22	17702858	17702858	+	1.49213974509621e-13	1.34988529871389e-10	-25.136719389593
3679	chr7	893296	893296	+	1.5628387473043397e-11	8.35415311706607e-09	-25.1366120218579
2031	chr19	13875102	13875102	+	2.52020626589911e-14	2.6800710471917002e-11	-25.1318681318681
2347	chr2	234234431	234234431	+	3.03791521549801e-05	0.0006256756960939	-25.1298701298701
273	chr1	193091303	193091303	+	2.10564279345959e-08	2.91518559431595e-06	-25.1282051282051
129	chr1	40183922	40183922	+	1.7365175963846e-10	6.46525048936982e-08	-25.1167205376841
2693	chr22	46365501	46365501	+	1.01732320345604e-08	1.66424195567397e-06	-25.1165939521589
3966	chr7	158046054	158046054	+	3.16642290165703e-09	6.71925754276283e-07	-25.1153296591141
1991	chr19	1526538	1526538	+	7.37978329878874e-06	0.0002239119332148	-25.1082920792079
3544	chr6	110299217	110299217	+	1.06804275201711e-07	9.97950204080638e-06	-25.1082251082251
3240	chr5	108820870	108820870	+	9.924472355038459e-11	4.03559111987584e-08	-25.1057453549105
3326	chr5	178986110	178986110	+	5.01379182615835e-09	9.64022007450619e-07	-25.1050019091256
4051	chr8	22457383	22457383	+	3.33303863397916e-08	4.13737386233746e-06	-25.1038461538462
2444	chr20	25388287	25388287	+	4.73621142305092e-13	3.85582615649075e-10	-25.1024802033791
1102	chr13	79234251	79234251	+	8.086404768015141e-09	1.39311461834547e-06	-25.1015996541288
3730	chr7	2518158	2518158	+	2.4271780141305e-09	5.43454405788741e-07	-25.0968557562905
3001	chr4	10147302	10147302	+	5.63940665720963e-07	3.41792259446471e-05	-25.0957946163426
975	chr12	109696837	109696837	+	1.1692535828444798e-11	6.531240713505071e-09	-25.0889525297232
4282	chr9	136291593	136291593	+	2.33218064860097e-08	3.15496027621369e-06	-25.0856775667571
2358	chr2	238523198	238523198	+	8.1823436914874e-14	7.83400663900226e-11	-25.0851188496682
4191	chr8	144987674	144987674	+	1.35075395313322e-09	3.42730573150049e-07	-25.0846853271528
3312	chr5	176797920	176797920	+	4.5917647539806e-07	2.94341673268461e-05	-25.0799610624392
3490	chr6	33048131	33048131	+	5.69897462554536e-10	1.7128317524097e-07	-25.0795382237978
1490	chr16	10775661	10775661	+	4.32364137245012e-05	0.0008094564343314	-25.0770734641702
2790	chr3	45018313	45018313	+	6.46233043464228e-05	0.0010849452134197	-25.0764525993884
992	chr12	119560569	119560569	+	1.01272762176308e-07	9.58567926008662e-06	-25.0721500721501
2655	chr22	32366801	32366801	+	1.32295607802035e-09	3.37666012784738e-07	-25.0690662246428
3826	chr7	76029695	76029695	+	3.68149954965702e-13	3.06912237503998e-10	-25.0655457219877
2931	chr4	1356779	1356779	+	7.50475681599028e-10	2.14240272944406e-07	-25.0607427976397
59	chr1	12087748	12087748	+	7.96232302313626e-10	2.24230220718093e-07	-25.0574712643678
2586	chr21	47419012	47419012	+	2.96340729732947e-12	1.9639294079488e-09	-25.0568900126422
4147	chr8	143201067	143201067	+	1.43583611666998e-09	3.59495494479412e-07	-25.0545711350796
3771	chr7	28726159	28726159	+	7.57601663188279e-05	0.0012182672985751	-25.0502873563218
157	chr1	62773907	62773907	+	3.55395763577127e-05	0.0007011525318536	-25.046904315197
394	chr10	2977403	2977403	+	1.31971261696506e-08	2.0345646334704e-06	-25.0425604358189
1227	chr14	32475208	32475208	+	1.66944236212885e-12	1.18309579795821e-09	-25.0408470034638
1788	chr17	48545595	48545595	+	2.1166401964478597e-12	1.4636344832472701e-09	-25.0308619562849
2136	chr2	923179	923179	+	3.86013443431921e-12	2.49057234030881e-09	-25.0297545760486
1582	chr16	85268131	85268131	+	4.62928377298333e-06	0.0001593370845811	-25.0277469478357
2502	chr20	61472119	61472119	+	3.27515792264421e-14	3.38586875335978e-11	-25.0275229357798
1193	chr13	114743626	114743626	+	0.0001778411943355	0.0022703332096244	-25.0269355086963
761	chr11	44971204	44971204	+	3.79775988434972e-09	7.76919507996799e-07	-25.0268432355046
4337	chrX	71401768	71401768	+	4.13005241134412e-05	0.0007826731762697	-25.0248756218905
3111	chr5	242791	242791	+	5.1326720651445596e-12	3.1973718494521404e-09	-25.0246548323471
233	chr1	150898908	150898908	+	1.20639769518593e-06	5.96311083108778e-05	-25.0244379276637
1454	chr16	854246	854246	+	1.28920096820195e-09	3.3057690420373e-07	-25.0228310502283
3611	chr6	169310361	169310361	+	2.5278557025387698e-11	1.26751769508756e-08	-25.0206211850808
3517	chr6	41528295	41528295	+	2.35422792371764e-12	1.6057864339963402e-09	-25.0188536953243
2035	chr19	13984903	13984903	+	3.19607705634439e-07	2.25495715423315e-05	-25.0183718461664
1070	chr13	24902591	24902591	+	4.61359539460915e-08	5.28962928118909e-06	-25.0182417323761
2042	chr19	16045691	16045691	+	1.21342804245694e-05	0.0003208645810747	-25.0134192163178
2275	chr2	122489112	122489112	+	1.11022302462516e-15	1.4908827733422899e-12	-25.010977216178
2227	chr2	85375573	85375573	+	2.14323796488003e-07	1.67564312418115e-05	-25.008122157245
1578	chr16	84346888	84346888	+	1.28312139802134e-08	1.99274380100964e-06	-25.0050875050875
1714	chr17	6435984	6435984	+	5.41550360111387e-10	1.64258009285863e-07	-25.0040273862263
1713	chr17	6377998	6377998	+	7.05301228531852e-09	1.25367751319273e-06	-25.0039735099338
2008	chr19	5052147	5052147	+	8.99908566842633e-06	0.0002586466645392	-25.0031924403014
3839	chr7	90896231	90896231	+	1.9756973834717e-11	1.02495759166264e-08	25.0035435861091
1533	chr16	31107689	31107689	+	1.72651792172962e-05	0.0004147385897117	25.0126839167935
3690	chr7	963651	963651	+	2.02269229143681e-08	2.82620186767162e-06	25.0264214753752
2454	chr20	32252489	32252489	+	1.2615242090952e-06	6.16438671269675e-05	25.0289855072464
2458	chr20	36572751	36572751	+	2.39455344441808e-10	8.43846239778264e-08	25.0394265232975
125	chr1	38349468	38349468	+	4.66440854829386e-08	5.33620570904281e-06	25.0402885427059
3716	chr7	1862532	1862532	+	1.28507824248558e-06	6.24664397803164e-05	25.0420300514868
2815	chr3	75385314	75385314	+	1.83964947719772e-08	2.62640157667456e-06	25.0464947036468
800	chr11	70944478	70944478	+	1.98209578283759e-06	8.57444908766901e-05	25.0473162237868
869	chr11	134348290	134348290	+	3.6796121705151596e-12	2.38625057259505e-09	25.0528520910209
1956	chr18	74061485	74061485	+	7.6779693714002e-12	4.55060710221702e-09	25.0552261364958
3164	chr5	2782714	2782714	+	5.29912764779539e-08	5.87324186339242e-06	25.0590768261303
499	chr10	73640434	73640434	+	1.32767594984706e-06	6.39863312831696e-05	25.0591016548463
3198	chr5	23466527	23466527	+	5.26746202211825e-10	1.60558857523492e-07	25.0598190837467
2286	chr2	130887303	130887303	+	1.69012128459212e-06	7.62623874737253e-05	25.084803256445
315	chr1	230333876	230333876	+	4.48803660901831e-10	1.41219053878758e-07	25.0858207735312
1595	chr16	86112141	86112141	+	6.4568129731768e-09	1.17078198971636e-06	25.1012545688037
2904	chr3	196475313	196475313	+	2.55726751630103e-06	0.0001033137113032	25.1028806584362
523	chr10	96997166	96997166	+	5.31228264943895e-06	0.000176150281999	25.1082251082251
2276	chr2	127830121	127830121	+	2.23616505317104e-05	0.0005005865614816	25.1190476190476
2150	chr2	1740857	1740857	+	2.25175570078839e-07	1.73771306484856e-05	25.125313283208
2610	chr22	18324564	18324564	+	1.11022302462516e-16	1.73620701722367e-13	25.1282051282051
2262	chr2	113967386	113967386	+	9.353902097331e-10	2.54818005758956e-07	25.1283957291526
2093	chr19	49206462	49206462	+	1.1834311308689401e-10	4.68694169286597e-08	25.1294234451457
4133	chr8	141367858	141367858	+	1.21268504715832e-06	5.98490495935962e-05	25.1339112433691
25	chr1	3006627	3006627	+	4.53769244401769e-11	2.08775814243488e-08	25.1374207188161
1338	chr14	106859695	106859695	+	6.18669216301271e-07	3.65379924752521e-05	25.142675967026
2041	chr19	16013950	16013950	+	2.77555756156289e-15	3.48206409660884e-12	25.1561607312893
3969	chr7	158158818	158158818	+	2.58681964737661e-14	2.7422965128873398e-11	25.1588796985278
1934	chr18	54752707	54752707	+	5.74579489054372e-06	0.0001863056414801	25.1614898295767
3876	chr7	128561455	128561455	+	5.89134530049051e-09	1.09257707040813e-06	25.168756027001
2835	chr3	126158993	126158993	+	5.78275225149305e-07	3.48065707719265e-05	25.1847745750185
2450	chr20	31474578	31474578	+	6.39494818621689e-06	0.0002015339625687	25.1859799713877
3491	chr6	33060063	33060063	+	5.44637287491767e-08	5.99717523584004e-06	25.1881483490406
3332	chr5	180100455	180100455	+	8.45323810949594e-13	6.46053604877885e-10	25.2016068138573
3284	chr5	141538333	141538333	+	6.11732886568461e-14	5.99246985591717e-11	25.2020202020202
4158	chr8	143844819	143844819	+	3.52241569245848e-11	1.67763139181403e-08	25.2116905564188
3139	chr5	1298782	1298782	+	2.22185959412036e-05	0.0004982721559187	25.2234993614304
995	chr12	121075426	121075426	+	3.26455675514481e-06	0.0001234280516056	25.2271973466003
6	chr1	1017197	1017197	+	2.6081126147659e-10	9.043964874842e-08	25.2279635258359
3581	chr6	167171837	167171837	+	4.08562073062058e-14	4.1508502768565394e-11	25.2303947139628
1401	chr15	79124015	79124015	+	7.105427357601e-15	8.37854050697472e-12	25.2405773857257
3327	chr5	179108501	179108501	+	4.52737847211893e-12	2.8704813032465e-09	25.2466749567474
60	chr1	14609021	14609021	+	7.37597171118765e-08	7.5401171299921e-06	25.2484677039132
2003	chr19	4102833	4102833	+	4.27147206494283e-12	2.7209682842923103e-09	25.2506439468992
1250	chr14	74690982	74690982	+	1.06469853289326e-05	0.0002920811214562	25.2525252525252
1228	chr14	32741494	32741494	+	1.36392845573319e-07	1.19703912819495e-05	25.2537403202767
743	chr11	14927726	14927726	+	5.17179235659526e-07	3.20599786930824e-05	25.2539371913149
2407	chr2	242749343	242749343	+	1.26174094239317e-06	6.16488967428824e-05	25.2618750544062
169	chr1	78396794	78396794	+	7.57645078897085e-08	7.68904973563657e-06	25.2717391304348
3075	chr4	184301020	184301020	+	1.6271428648906297e-11	8.66710172604777e-09	25.2761409147726
1669	chr17	57217	57217	+	1.99220417940182e-10	7.24385081326948e-08	25.2797521414252
2529	chr21	38362831	38362831	+	3.07955883016575e-11	1.49967339022449e-08	25.2840909090909
3343	chr6	2798558	2798558	+	1.5337217285083e-07	1.30799246349142e-05	25.2859034549175
2277	chr2	127859412	127859412	+	3.69196390531679e-05	0.0007211516866175	25.28741836239
81	chr1	19181014	19181014	+	6.25610674376276e-13	4.94891003821259e-10	25.2881814253655
755	chr11	33653024	33653024	+	3.54695398607774e-08	4.33321149118055e-06	25.2934047710167
4072	chr8	41162023	41162023	+	1.01418559106392e-08	1.66001147014873e-06	25.2976518575681
770	chr11	60223017	60223017	+	4.44325687354308e-11	2.05022953335694e-08	25.3021730744503
1731	chr17	16329814	16329814	+	1.0929923632829699e-11	6.17530287450132e-09	25.3090909090909
2373	chr2	240003465	240003465	+	3.81916720471054e-13	3.17217427328427e-10	25.3092145949289
2090	chr19	48308143	48308143	+	7.05757674523966e-12	4.23105380249022e-09	25.3212233390009
1864	chr17	79659342	79659342	+	1.9729773370613697e-12	1.3749001482555101e-09	25.3225806451613
1661	chr16	89462771	89462771	+	5.43077592896068e-08	5.98486708139231e-06	25.3250969261877
2097	chr19	51138979	51138979	+	1.06053534842943e-08	1.71915032812858e-06	25.3298711562072
1168	chr13	113708697	113708697	+	1.07705955265658e-10	4.32960100100608e-08	25.3317226568492
245	chr1	160159155	160159155	+	2.2108031383361e-07	1.71480603164566e-05	25.3358443188952
1840	chr17	77373331	77373331	+	5.94768855388672e-07	3.54979891659654e-05	25.3396029258098
3161	chr5	2387924	2387924	+	1.1774581309964599e-11	6.5702949504973705e-09	25.3415640267985
1139	chr13	112611288	112611288	+	1.11022302462516e-16	1.73620701722367e-13	25.3447827218319
1315	chr14	105187468	105187468	+	2.2204460492503099e-16	3.3264497276895997e-13	25.3467240554758
94	chr1	22425642	22425642	+	4.43423076035288e-13	3.62632836715054e-10	25.3514739229025
496	chr10	72765457	72765457	+	1.38409870786838e-07	1.21038339128589e-05	25.359477124183
1343	chr15	20557668	20557668	+	4.1596235345053905e-09	8.33763960799138e-07	25.3671757270417
762	chr11	45674266	45674266	+	4.874582959502051e-10	1.50927318694684e-07	25.3846153846154
1815	chr17	72653231	72653231	+	5.64260178581577e-07	3.41947651554747e-05	25.3888888888889
3837	chr7	90406118	90406118	+	1.13628551012823e-10	4.53069700291857e-08	25.3910068426197
4251	chr9	124043867	124043867	+	6.72901333765852e-05	0.0011174238955241	25.4066985645933
2857	chr3	143223145	143223145	+	2.72816783786212e-06	0.0001083063635558	25.4130605822187
406	chr10	3559173	3559173	+	8.8867115000113e-08	8.675207362554e-06	25.4166666666667
2050	chr19	18338100	18338100	+	1.53045992989931e-07	1.30590973520973e-05	25.4179574489874
2193	chr2	38366766	38366766	+	2.2204460492503099e-16	3.3264497276895997e-13	25.4185894180595
2251	chr2	107107566	107107566	+	7.828047099422971e-09	1.35871641445547e-06	25.4298941798942
2671	chr22	42269532	42269532	+	4.158754562944011e-09	8.33735945841013e-07	25.4333545242636
3848	chr7	97912241	97912241	+	6.5171128493801705e-09	1.17908087737065e-06	25.4452162478918
3011	chr4	28170334	28170334	+	5.66184228389943e-08	6.17618381565465e-06	25.4481792717087
1873	chr17	80277043	80277043	+	5.02897723464457e-12	3.1443464163642802e-09	25.460471462139
3305	chr5	167797440	167797440	+	2.10285178159353e-08	2.91206578115254e-06	25.4815070595457
2196	chr2	42280854	42280854	+	3.56683238500466e-10	1.17079145491914e-07	25.4879568106312
1337	chr14	106846734	106846734	+	2.37305175510016e-10	8.37795032434787e-08	25.4901960784314
1367	chr15	50427645	50427645	+	5.73681012694394e-08	6.23836504120414e-06	25.4941508672852
928	chr12	27589478	27589478	+	4.90350107296145e-07	3.08910029242723e-05	25.4951980792317
2874	chr3	170184132	170184132	+	1.13209441821027e-12	8.37196653780305e-10	25.499831138129
324	chr1	234878441	234878441	+	6.91736424474065e-07	3.96775301099383e-05	25.5032382286014
821	chr11	95440479	95440479	+	3.89301521686036e-07	2.60634313010164e-05	25.5061598701175
795	chr11	69979164	69979164	+	7.49489342333209e-06	0.0002263898872387	25.5142814858665
3288	chr5	146253830	146253830	+	1.66009048507831e-07	1.38753995513198e-05	25.5149051490515
3069	chr4	170928045	170928045	+	2.21713801096257e-07	1.71819435007377e-05	25.520619731146
628	chr10	134647225	134647225	+	3.6715075424353894e-12	2.38191966503483e-09	25.5244755244755
4269	chr9	133847281	133847281	+	1.12195203061383e-06	5.65393934998253e-05	25.5285650022492
2391	chr2	241388747	241388747	+	2.2603257043840602e-09	5.13906889642968e-07	25.5399247077472
1550	chr16	69782855	69782855	+	3.67994523742254e-12	2.38625057259505e-09	25.5551466077782
2525	chr21	35230330	35230330	+	2.64834332242003e-09	5.81910312812043e-07	25.5590659340659
4306	chr9	138669260	138669260	+	7.218559083810309e-12	4.30944062375057e-09	25.5619791748712
4177	chr8	144632591	144632591	+	3.93979781931897e-06	0.0001415822543515	25.5764163372859
1638	chr16	88141330	88141330	+	2.63611688033905e-10	9.12238701973799e-08	25.5808354399904
2512	chr20	62290663	62290663	+	8.31767987818921e-12	4.861668441573031e-09	25.5820376432079
2331	chr2	220404725	220404725	+	9.99200722162641e-15	1.1453235287550799e-11	25.5932971014493
1870	chr17	80269470	80269470	+	3.47499806707674e-14	3.57336979251794e-11	25.5991959177362
1045	chr12	131554058	131554058	+	6.37461521968419e-06	0.0002010392600379	25.6038647342995
1917	chr18	13914912	13914912	+	3.99956023855452e-09	8.08981140584312e-07	25.6134453781513
1185	chr13	114302501	114302501	+	7.130052104287189e-11	3.04753120666008e-08	25.6158240678174
3516	chr6	41207434	41207434	+	2.55259147152742e-10	8.88685043077509e-08	25.6204299560023
3226	chr5	74916871	74916871	+	1.12081065473113e-06	5.64934371429859e-05	25.6287297527707
2499	chr20	60885142	60885142	+	4.26786450624661e-08	4.98782613038371e-06	25.6291086449424
2599	chr21	47813014	47813014	+	2.25050200697297e-10	8.02389086349647e-08	25.6301780363124
4231	chr9	96677733	96677733	+	3.37533274108459e-07	2.3461060563025e-05	25.6315331010453
2717	chr22	49749711	49749711	+	1.76664421391859e-06	7.88379539431409e-05	25.6336575302093
2214	chr2	67569831	67569831	+	3.59838991936812e-09	7.44005405428314e-07	25.6456707543664
4241	chr9	111623863	111623863	+	5.94727924341232e-06	0.0001910411385142	25.6527875793931
679	chr11	977511	977511	+	3.94568044903565e-08	4.69815214114785e-06	25.6662041484328
1754	chr17	27568512	27568512	+	1.11022302462516e-16	1.73620701722367e-13	25.6682198186681
3996	chr8	1251047	1251047	+	3.19412912785921e-08	4.00476990481144e-06	25.6748150688287
1069	chr13	24882400	24882400	+	7.2137851248044196e-12	4.30787149247173e-09	25.681763245215
2753	chr3	12802190	12802190	+	8.92619311798626e-14	8.47429682888343e-11	25.6820839978735
4010	chr8	1760218	1760218	+	2.39241959576475e-12	1.6289649402843802e-09	25.6880733944954
3821	chr7	74068466	74068466	+	2.2204460492503099e-16	3.3264497276895997e-13	25.6972322794686
1869	chr17	80110866	80110866	+	6.82146383823579e-09	1.22069067566005e-06	25.6998248582539
3753	chr7	6893547	6893547	+	6.66511668079295e-09	1.19912970594801e-06	25.7011494252874
372	chr10	778277	778277	+	3.46920699056952e-07	2.39555654043651e-05	25.7022209779769
2018	chr19	7504982	7504982	+	1.60793656167613e-09	3.92855828853445e-07	25.705329153605
3009	chr4	25413921	25413921	+	3.41788652935548e-06	0.0001277134654205	25.7093663911846
540	chr10	109575094	109575094	+	1.18865001691448e-05	0.0003162235407093	25.7142857142857
4140	chr8	142288379	142288379	+	4.07451850037432e-14	4.14112410227438e-11	25.7157735770453
3992	chr8	1144364	1144364	+	6.76201738936122e-07	3.9012012294502e-05	25.71875
2038	chr19	14993622	14993622	+	2.02218198852577e-07	1.60415010900494e-05	25.744917850181
3228	chr5	76324927	76324927	+	1.13167549375959e-06	5.69034092838101e-05	25.7471264367816
3471	chr6	32379505	32379505	+	2.43465513305452e-08	3.26196057772628e-06	25.7552447552448
314	chr1	229253814	229253814	+	6.77955792075524e-05	0.0011235609337729	25.7742257742258
2625	chr22	21082278	21082278	+	4.88498130835069e-15	5.94397414054723e-12	25.7811860940695
2056	chr19	31117757	31117757	+	1.61193401515547e-07	1.35713129179381e-05	25.7822277847309
577	chr10	130279912	130279912	+	4.9227288911879396e-11	2.23829581931986e-08	25.7869249394673
1851	chr17	78916952	78916952	+	6.23534557320227e-12	3.80122327334757e-09	25.7881422924901
1408	chr15	80324559	80324559	+	2.80556616272243e-07	2.04743543397309e-05	25.7918552036199
545	chr10	115857076	115857076	+	6.59273256198301e-06	0.0002061348156596	25.792188651437
3412	chr6	29069015	29069015	+	8.08622612646914e-07	4.45109624181945e-05	25.7925905522655
3043	chr4	106553213	106553213	+	8.19899703685678e-13	6.29193160073617e-10	25.7950415892756
2073	chr19	42093112	42093112	+	1.3924785435826e-08	2.11948176592998e-06	25.7997729245976
4316	chr9	139934106	139934106	+	1.8598234063915697e-11	9.717306052406011e-09	25.8124228712464
1746	chr17	18548225	18548225	+	1.5765500016584597e-11	8.42245996007337e-09	25.8128441116684
2266	chr2	117484603	117484603	+	0.0001922782478714	0.0024033688636737	25.8145363408521
268	chr1	181161277	181161277	+	1.33265559809637e-07	1.17714045864461e-05	25.8181818181818
2140	chr2	1203428	1203428	+	1.35897515463057e-10	5.2576370748188e-08	25.8220381526104
4106	chr8	116663897	116663897	+	6.3317129317397295e-12	3.853033520457391e-09	25.8285270298539
2567	chr21	45959733	45959733	+	1.670432014933e-09	4.04664992659682e-07	25.8320532514081
1264	chr14	86334061	86334061	+	6.73873712941919e-07	3.89058776673534e-05	25.8354293927416
1105	chr13	91918798	91918798	+	1.1178471481798601e-09	2.94849898516054e-07	25.8553398550357
2221	chr2	74334461	74334461	+	7.05372427134421e-11	3.01919507048499e-08	25.8583838264996
2708	chr22	49019380	49019380	+	5.80220529955433e-07	3.4886447080224e-05	25.8741258741259
3379	chr6	16636102	16636102	+	1.06601239169279e-06	5.45094054679493e-05	25.8946682121124
1149	chr13	113109497	113109497	+	1.37436996783258e-06	6.56155951381197e-05	25.9027819503695
1908	chr18	12008391	12008391	+	8.22564238944778e-13	6.30973721136698e-10	25.9108025951636
3607	chr6	169052936	169052936	+	3.92126331405507e-10	1.26425356406503e-07	25.9117246080436
1363	chr15	42126725	42126725	+	8.57217630212403e-11	3.56054155965407e-08	25.9117788529553
2778	chr3	37966944	37966944	+	6.6668460751984104e-09	1.19922216905228e-06	25.9332238642583
1606	chr16	87869639	87869639	+	1.43856269563258e-06	6.77960032683153e-05	25.9376552409339
2859	chr3	149193106	149193106	+	9.025155733866091e-09	1.51664074143862e-06	25.9568403908795
2114	chr19	55913038	55913038	+	7.21107951129341e-10	2.07342603037741e-07	25.9746213371475
3084	chr4	187078866	187078866	+	3.9745984281580604e-14	4.05020909808743e-11	25.9762308998302
2380	chr2	240530621	240530621	+	5.44361608257882e-05	0.0009571011333109	25.9803921568627
2438	chr20	24897941	24897941	+	8.74520189486638e-07	4.71602077284848e-05	25.9812693867812
1903	chr18	9722306	9722306	+	4.71013981839796e-06	0.0001613838612886	25.9866561121791
30	chr1	3128396	3128396	+	1.82905690593316e-10	6.74764152805707e-08	25.9905660377359
3045	chr4	106553280	106553280	+	1.4034565731790801e-09	3.53650664579789e-07	25.9911087866109
576	chr10	129761042	129761042	+	1.83922432839267e-10	6.7745980845687e-08	25.991341991342
4028	chr8	8770949	8770949	+	8.86436761105003e-07	4.76354790113281e-05	26.0068846815835
3298	chr5	156712197	156712197	+	1.8760104580906e-11	9.78866332005806e-09	26.0127931769723
3377	chr6	15500772	15500772	+	1.11022302462516e-16	1.73620701722367e-13	26.0187266602092
3380	chr6	16690986	16690986	+	2.40083064539931e-10	8.45146174125635e-08	26.0204308733197
2164	chr2	10600772	10600772	+	1.59709884206549e-08	2.3563814452666e-06	26.0276872274671
417	chr10	5702220	5702220	+	4.45332529919185e-05	0.0008269797398658	26.0341902649093
3645	chr6	170816044	170816044	+	5.07593966858622e-13	4.0991381789258005e-10	26.0364436835025
2546	chr21	44140276	44140276	+	2.28717500494469e-09	5.18406759924797e-07	26.0373134328358
2317	chr2	208977132	208977132	+	8.26660961905645e-12	4.83703704315688e-09	26.0471721037604
2908	chr3	196753905	196753905	+	1.97777214605566e-08	2.7777667690596e-06	26.0488346281909
3190	chr5	10233347	10233347	+	5.97812659717256e-05	0.0010243671156071	26.0520760028149
3705	chr7	1315546	1315546	+	2.33288832696132e-10	8.25984085940429e-08	26.052407207412
2928	chr4	947180	947180	+	4.44089209850063e-16	6.37775303039532e-13	26.0548198336926
2208	chr2	58654154	58654154	+	8.60295790161558e-09	1.46119429703866e-06	26.0556222858727
512	chr10	81937888	81937888	+	8.66281358868903e-08	8.51247585171145e-06	26.0601320820299
1303	chr14	102530126	102530126	+	2.38697950294409e-14	2.55141582112766e-11	26.0617390470712
900	chr12	4793463	4793463	+	1.01452749756703e-07	9.59969626753709e-06	26.0655013895021
1643	chr16	88234172	88234172	+	1.27675647831893e-14	1.43612007346599e-11	26.0688321216568
3143	chr5	1499370	1499370	+	2.54476423267036e-08	3.36884545043081e-06	26.0710922787194
1233	chr14	52482697	52482697	+	5.481504139481789e-11	2.44757780043385e-08	26.0964151716745
1324	chr14	105564733	105564733	+	8.71811993113925e-05	0.0013502815791248	26.1022657685242
389	chr10	2565221	2565221	+	6.82438328070134e-10	1.98670266172646e-07	26.1081051538504
1138	chr13	112610881	112610881	+	3.30088956168595e-10	1.09795799276787e-07	26.1190476190476
1245	chr14	69172165	69172165	+	4.58064852715268e-09	8.99121784317462e-07	26.1343087292454
1010	chr12	124810173	124810173	+	2.4771725781747e-09	5.52274380021981e-07	26.1359260685406
[truncated: 1,018 more rows]
