# Supplementary material for: Changes in DNA methylation associated with a specific mode of delivery: a pilot study
Source: Front Med (Lausanne). 2024 Jan 18;11:1291429. doi: 10.3389/fmed.2024.1291429 (PMC10835804; doi:10.3389/fmed.2024.1291429)
Supplement: Supplementary file 3 [file Table_3.XLSX]

## Sheet: data_1
sample	mother age	S-spontanous/I-induced/E-elective/A-acute	year of newborn's delivery	GA-week	GA-day	Age group (A 18-27/B 28-38/C 39-48)	parity	BMI	ethnicity	maternal smoke history	weight at delivery	spasmolytics	oxytocine	PG	PEDA	ATB	CRP (ng/l)	Sex (F-female/M-male)	pathology	artificial feeding	lactation
3A	34	I	2021	39	4	B	tercigravida, secundipara	24.91	SK	no	3350		X	X			-	F	-	X	X
12A	34	S	2021	40	3	B	tercigravida, primipara	26.37	SK	no	2850	X					14.1	F	-	X	X
20A	24	S	2021	40	2	A	primigravida	29.76	PO	no	3000		X		X		-	F	-		X
21A	34	S	2021	40	0	B	secundigravida, primipara	28.67	SK	no	3250						-	M	partial syndaktyl		X
22A	29	I	2021	41	1	B	secundigravida, primipara	27.18	SK	no	3210	X	X	X	X		-	F	-		X
23A	33	S	2021	39	4	B	secundigravida, primipara	24.61	SK	no	3210		X				-	F	-		X
26A	36	S	2021	39	3	A	secundigravida, primipara	24.69	SK	no	3070					X	-	F	-		X
1A	30	E	2021	38	6	B	secundigravida, primipara	31.89	SK	no	3420						-	F	-		X
2A	31	E	2021	38	6	B	secundigravida, primipara	26.77	SK	no	3150						-	F	-		X
5A	32	E	2021	38	4	B	secundigravida, primipara	26.45	SK	no	3440						-	M	-		X
13A	37	A	2021	41	1	B	primigravida	22.41	ALB	no	4240		X	X	X		-	F	-	X
25A	27	A	2021	41	1	A	primigravida	31.59	SK	no	3190			X			-	F	-		X
